# Supplementary material for: Genetic Factors Underlying Single Fiber Quality in A-Genome Donor Asian Cotton (Gossypium arboreum)
Source: Front Genet. 2021 Dec 7;12:758665. doi: 10.3389/fgene.2021.758665 (PMC8689003; doi:10.3389/fgene.2021.758665)
Supplement: Supplementary file 4 [file DataSheet1.xlsx]

## Sheet: Table S1
Table S1 Information for 215 G. arboreum accessions used in the study along with phenotypic data of 17 single fiber quality traits across three environments
Code	Name	Origin	Region	Region Code	AY_TNN	AY_TNS	AY_FNN	AY_FNS	AY_SCN	AY_SCS	AY_LW	AY_LWCV	AY_SFCW	AY_UQLW	AY_LN	AY_LNCV	AY_SFCN	AY_LN5	AY_Mtex	AY_MR	AY_IMM	HN_TNN	HN_TNS	HN_FNN	HN_FNS	HN_SCN	HN_SCS	HN_LW	HN_LWCV	HN_SFCW	HN_UQLW	HN_LN	HN_LNCV	HN_SFCN	HN_LN5	HN_Mtex	HN_MR	HN_IMM	XJ_TNN	XJ_TNS	XJ_FNN	XJ_FNS	XJ_SCN	XJ_SCS	XJ_LW	XJ_LWCV	XJ_SFCW	XJ_UQLW	XJ_LN
GA0001	ZheJiangYuYaoHuangDiDaBu	ZheJiang	YangtzeRiver	YgR	131	696	105	597	26	1102	20.25	24.9	15.5	23.18	17.9	36.2	28.5	26.45	258	0.96	6.4	300	729	219	585	81	1138	16.73	23.3	9	18.99	15.26	31.2	18.5	21.35	257	0.89	7	243	755	177	588	66	1204	17.62	26.5	10.4	20.52	15.78
GA0002	ZheJiangShangYuQingShanHongGeng	ZheJiang	YangtzeRiver	YgR	186	766	125	565	61	1171	18.36	24	24.3	20.86	16.66	32	36	23.67	293	0.96	6.6	308	759	217	605	91	1126	15.87	25.2	13.5	18.2	14.29	33.4	24.7	20.74	270	0.91	6.7	141	686	119	591	22	1279	19.42	23.2	5.8	22.1	17.81
GA0003	NaTongGuanYinHua	JiangSu	YangtzeRiver	YgR	133	671	113	582	20	1193	20.17	23.8	15.1	22.77	18.6	29.1	24.4	25.83	288	1	5.3	179	769	117	586	62	1116	15.28	23.5	15.9	17.49	14.14	28.5	25.3	19.84	303	0.97	6.4	138	640	125	607	13	994	21.08	25.3	6.4	24.38	18.67
GA0004	ShangHaiYingHuMian	JiangSu	YangtzeRiver	YgR	119	707	100	617	19	1126	20.37	24.5	14	23.07	18.41	32.7	25.3	25.87	244	0.97	5.6	253	834	157	597	96	1223	15.69	24.2	13.9	17.79	14.47	29.1	22.9	20.31	265	0.95	5.6	91	622	85	580	5	1146	22.75	28.9	5.9	26.44	19.73
GA0005	ShanDongXiaoYuHua	ShanDong	YellowRiver	YlR	77	635	69	581	8	1161	23.09	24.7	7.9	26.1	20.83	33	17.6	29.5	252	1.03	4.7	113	674	99	611	14	1125	19.26	27.8	7.55	21.985	17.005	36.4	18.6	24.725	251.5	0.985	5.3	151	689	128	608	23	1139	20.59	27.5	6.9	23.89	18.14
GA0006	DingTaoZhongMian	ShanDong	YellowRiver	YlR	99	645	84	592	15	956	22.7	24.4	9	25.81	20.39	33.7	19.6	28.96	252	1.02	4.8	139	720	107	594	33	1184	17.85	25.6	9.8	20.44	16.09	32.8	19.7	23.31	270	0.94	6.5	130	659	115	595	15	1139	20.65	26.1	6.1	23.73	18.43
GA0007	ChangZi-1	HuNan	YangtzeRiver	YgR	141	735	105	601	36	1121	20.28	25.7	16.7	23.35	18.21	33.8	28.7	26.59	266	0.99	5.3	181	725	141	598	40	1172	19.59	24.9	5.9	22.62	17.7	32.7	14.4	25.53	257	0.96	6	143	674	125	603	18	1137	21.29	26.9	6.3	24.71	18.78
GA0008	NanLingZhongMian	YunNan	SouthChina	SCR	137	670	112	572	25	1090	21.42	24.1	11.4	24.33	19.53	31.2	21	27.55	257	0.99	5.3	147	636	127	578	20	1158	19.28	23.6	5.2	21.89	17.67	30.2	12.5	24.88	257	0.96	6	325	691	253	616	72	975	21.28	30.1	8	24.61	18.36
GA0009	SuiXianZiHuaMian	HeNan	YellowRiver	YlR	81	618	71	578	11	878	20.77	25.9	15	23.71	18.43	35.7	27.7	26.73	238	0.98	5.4	NAN	NAN	NAN	NAN	NAN	NAN	NAN	NAN	NAN	NAN	NAN	NAN	NAN	NAN	NAN	NAN	NAN	239	644	211	598	28	1032	17.71	25.5	9.1	20.37	15.78
GA0010	DanXianXiaoZiHua	ShanDong	YellowRiver	YlR	142	656	127	601	15	1148	19.05	23.4	19.5	21.49	17.4	30.8	30.2	24.44	251	0.93	6.7	196	688	161	608	35	1062	16.66	21.7	7.7	18.73	15.39	28.8	15.9	20.91	247	0.9	7.1	175	647	163	614	12	1097	20.13	28.3	8.1	23.5	17.5
GA0011	HuangZhou	HuBei	YangtzeRiver	YgR	164	657	147	598	17	1172	20.01	27	18	22.91	17.75	35.7	30.9	25.86	233	0.96	5.6	196	742	153	611	43	1206	17.54	27.2	10.6	20.23	15.49	36.3	22.9	22.69	257	0.96	5.9	175	673	156	609	19	1169	19.7	29.4	9.2	23.12	16.88
GA0012	TongNong-1	AnHui	YangtzeRiver	YgR	122	670	99	595	23	1027	21.42	24.4	11.7	24.26	19.46	31.8	21.8	27.47	246	0.99	5.4	104	673	86	583	18	1091	20	21.7	4.1	22.51	18.34	30.2	11.5	25.18	273	0.95	6.1	203	703	175	637	28	1128	21.82	34.1	10.2	26.25	17.52
GA0013	ZhongYinZaJiaoMian-4	JiangSu	YangtzeRiver	YgR	179	691	143	579	35	1171	21.67	28	13.8	25.07	18.51	41.4	29.3	28.47	231	0.94	6.4	178	659	165	615	13	1262	20.79	29	6.8	24.06	17.37	44.4	22.1	27.3	209	0.9	6.3	203	713	166	607	37	1162	21.53	30.3	8	25.48	18
GA0014	ZhongYinZaJiaoMian-5	JiangSu	YangtzeRiver	YgR	145	699	116	588	29	1140	21.83	26.2	11.5	24.75	19.17	37.2	24.3	28.22	229	0.94	6.4	190	686	163	606	27	1185	19.86	28.9	6.7	22.86	16.99	41.2	19.8	25.98	213	0.93	5.9	225	792	145	596	79	1152	20.34	26.9	6.3	23.62	17.94
GA0015	WanGuiChiWuZi	AnHui	YangtzeRiver	YgR	210	781	131	588	79	1124	20.46	26.5	16.8	23.8	18.06	36.6	30.1	27.11	274	0.98	5.5	186	771	127	587	59	1134	17.5	26.6	10.6	20.34	15.41	36.9	23.1	23.01	277	0.96	6.5	161	732	124	599	37	1206	20.6	26.7	6.4	23.61	18.29
GA0016	ShanDongXiaoGuangXu	ShanDong	YellowRiver	YlR	93	708	74	600	19	1161	19.91	24.8	16	22.48	18	32.6	27.2	25.39	289	1	4.9	111	687	89	582	21	1093	18.92	26.6	6.5	21.34	17.24	31.3	14.4	24.08	268	0.98	5.6	198	714	161	608	37	1207	20.83	27	6.6	24.09	18.26
GA0017	HuNaGuiYangTuMian	HuNan	YangtzeRiver	YgR	171	720	128	593	43	1086	20.51	23.6	12.7	23.14	18.56	32.4	23.4	26.17	256	0.98	4.9	123	681	103	602	20	1079	19.51	28.8	7.4	22.18	17.09	37.7	18.9	25.08	245	1.01	4.9	191	717	161	637	30	1158	18.57	28.7	9.7	21.63	16.13
GA0018	YuanShiZhongMian	HeBei	YellowRiver	YlR	127	636	115	587	13	1094	19.02	26.1	22.5	21.7	17.09	33.6	34.7	24.85	246	0.98	5.4	227	711	182	609	45	1130	15.61	29.1	16.7	17.99	13.8	36.4	29.6	20.59	231	0.92	6	147	651	128	606	19	992	18.26	30.1	9.8	20.94	16.08
GA0019	LiaoYang-1	LiaoNing	YellowRiver	YlR	111	653	95	595	17	1007	22.66	27.7	10.9	25.82	19.93	37.1	23.1	29.51	220	0.99	5	108	634	99	585	9	1167	21.35	28.1	5.6	24.59	18.79	36.9	15.5	27.92	219	0.98	5	365	742	267	601	97	1133	17.33	29.2	12.4	20.26	14.96
GA0020	JiaDingZhongMian	ShangHai	YangtzeRiver	YgR	255	758	163	564	92	1105	16.88	26.2	39.1	19.44	15.04	35	52.1	22.54	281	0.95	7	355	809	205	594	150	1096	15.37	25.5	15.9	17.69	13.88	32.9	27.3	20.2	266	0.88	8.1	216	732	155	584	61	1094	18.86	28.5	10.7	22.28	15.82
GA0021	ZheJiangYuYaoZiXueMianHua	ZheJiang	YangtzeRiver	YgR	254	789	155	596	99	1098	16.76	25.1	38.5	19.28	14.8	36.5	51.6	21.81	304	0.95	7.3	318	803	197	586	121	1162	15.28	25.6	16.1	17.53	13.7	34.1	28.1	19.75	268	0.88	7.8	277	725	207	603	71	1087	18.18	26.8	9	21.01	15.89
GA0022	ZheJiangShangYuDaKeLuShu	ZheJiang	YangtzeRiver	YgR	236	723	165	565	71	1084	17.77	24.3	28.9	20.19	16.04	32.9	41	22.95	298	0.96	6.6	278	744	185	588	93	1051	14.91	28	19.8	17.37	12.91	39.3	35.2	19.64	271	0.88	7.9	195	736	148	582	47	1218	16.85	23.9	8.9	19.08	15.4
GA0023	AnGuoLiuShuangShuDaQingJie	HeBei	YellowRiver	YlR	146	707	105	554	41	1085	18.53	23.4	23	21.16	16.78	32.3	34.9	23.91	327	0.96	6.6	193	795	115	581	78	1114	14.71	24.7	16.4	16.66	13.33	32.2	27.8	18.66	302	0.9	8.6	160	713	123	587	37	1152	18.2	23.3	7.6	20.77	16.48
GA0024	ShiXiYa-1	HeBei	YellowRiver	YlR	124	752	91	610	33	1134	17.02	22.1	35.9	19.25	15.77	28.2	46.3	21.76	292	0.94	6.7	267	771	196	617	71	1197	14.32	28.4	24.2	16.65	12.62	36.7	38.2	18.88	252	0.87	8	193	682	164	596	29	1163	17.67	27.6	11.9	20.66	15.64
GA0025	XiaoGanTieZiXiaoYiHua	HuBei	YangtzeRiver	YgR	168	756	116	581	52	1146	17.26	26.1	35.9	20.16	15.38	35.1	49.4	23.03	310	0.97	6.4	186	817	124	591	62	1269	15.91	26.2	15.9	18.63	14.39	32.6	27.2	21.15	299	0.97	6.3	216	752	152	588	64	1144	18.51	26.9	9.6	21.52	16.27
GA0026	ShangQiuXiaoBaiHua	HeNan	YellowRiver	YlR	203	797	129	594	74	1150	19.97	24.5	15.7	22.64	17.98	33.4	27.3	25.57	274	0.94	6.7	57	868	39	669	19	1239	18.43	24.1	5.9	20.69	16.81	31.1	14.3	23.03	237	0.9	6.7	150	635	137	596	13	1033	19.59	26.9	7.2	22.8	17.33
GA0027	JiangSuChangShuHeiZi	JiangSu	YangtzeRiver	YgR	118	702	97	587	21	1213	17.66	27	33.5	20.31	15.72	35.2	46.6	23.27	244	0.93	6.2	177	693	143	594	33	1128	16.52	25.7	11.2	18.86	14.85	33.6	22	21.39	241	0.88	7.9	103	647	95	608	8	1078	19.25	26.7	7.2	22.05	17.18
GA0028	XiaoBaiHua(HaiMen)	JiangSu	YangtzeRiver	YgR	93	657	85	603	8	1177	18.27	26.6	29.7	20.68	16.64	31.4	40.8	23.92	218	0.97	5.1	190	673	166	605	24	1146	16.24	29.6	14.1	18.48	14.31	36.8	26.5	21.3	195	0.9	6.3	154	713	115	592	39	1073	18.1	28.4	10.2	21.22	15.91
GA0029	JiangSuHongJingJiJiao	JiangSu	YangtzeRiver	YgR	159	737	106	564	53	1082	18.57	26.7	27.4	21.46	16.65	34.1	40.2	24.68	268	0.93	6.8	218	836	129	593	89	1186	15.58	25.9	16	18.08	14.07	32.9	27.1	20.68	248	0.89	7.7	205	662	178	594	27	1104	20.66	26.4	6.8	23.81	17.79
GA0030	IndiaN.V50-70		Exotic-	Exo	140	684	115	585	25	1180	20.26	25.3	15.6	23.17	18.07	34.9	27.9	26.21	253	0.96	5.3	190	689	142	568	48	1047	18.72	25.1	6.9	21.39	16.64	35.5	18	23.87	260	0.94	6.3	225	715	178	603	47	1141	17.7	28	11.1	20.63	15.67
GA0031	NaTongQingJingJiJiaoYaLingGuoHuangHua	JiangSu	YangtzeRiver	YgR	128	774	87	584	41	1174	16.48	27.3	46.6	19.25	14.86	33	58.9	22.44	276	0.97	6	238	759	178	616	60	1180	15.89	26	15.1	18.18	14.47	31.5	25.2	21.22	240	0.89	7.3	223	686	184	593	39	1123	18.48	27.6	9.3	21.6	16.32
GA0032	NaTongZiJingJiJiaoBaiHuaHongXin	JiangSu	YangtzeRiver	YgR	167	684	137	596	29	1102	18.44	25.6	26.5	21.03	16.59	33.5	38.8	24.29	248	0.93	6.5	279	702	223	608	56	1084	17.5	24.9	7.4	19.75	15.88	32.1	16.4	22.34	219	0.85	8.3	258	686	213	591	45	1136	18.66	25.9	7.7	21.66	16.5
GA0033	JiangSuChangShuJiJiaoMian	JiangSu	YangtzeRiver	YgR	149	702	115	564	33	1186	18.03	24.6	30.2	20.71	16.47	30.8	41.8	23.72	262	0.95	6.3	225	756	155	598	71	1102	16.32	23	9.1	18.37	15.15	27.8	16.5	21.01	230	0.86	7.7	237	682	198	597	39	1109	20.65	28.4	7.3	23.89	17.51
GA0034	119S		Exotic-	Exo	178	712	140	598	38	1137	20.17	25.8	16.5	23.07	17.93	35.5	29.2	26.17	246	0.94	6.4	209	740	155	596	54	1157	17.64	27.2	10.3	20.42	15.26	39.6	24.4	23.11	258	0.95	6.2	170	665	139	600	31	964	18.35	31.9	11.4	21.46	15.5
GA0035	PingZhanZhaiZhongMian	YunNan	SouthChina	SCR	170	704	132	579	38	1119	16.88	29.4	42.1	19.57	14.8	37.6	55.8	22.56	229	1.01	4.8	195	701	157	597	38	1135	17.19	27.1	10.6	19.61	15.43	33.7	20.8	22.51	230	0.98	5.1	222	741	165	609	57	1126	17.67	29.1	11.8	20.54	15.4
GA0036	LiaoZhongHong	LiaoNing	YellowRiver	YlR	120	750	81	551	39	1164	18.66	26.6	25.7	21.1	17.02	31	36.6	24.64	268	1.02	4.3	135	748	96	587	39	1127	17.41	25.9	8.5	19.64	15.97	30.1	16.4	22.45	284	1.01	5.1	299	712	222	575	77	1094	17.02	26.5	10.9	19.72	14.91
GA0037	JiangYinBaiZi	JiangSu	YangtzeRiver	YgR	205	760	140	581	65	1149	16.37	25.6	45.8	18.7	14.88	31.7	57.1	21.49	251	0.9	7.2	205	845	125	589	81	1239	14.52	25.2	20.2	16.7	13	34.3	32.8	18.95	275	0.86	9.1	186	685	150	589	36	1078	18.41	27.4	8.5	21.17	15.99
GA0038	BaoShanTuMian	YunNan	SouthChina	SCR	132	777	99	608	33	1277	18.55	25	24.8	20.88	16.97	30.5	35.5	23.69	262	1.01	4.9	247	743	180	591	67	1139	15.24	26.6	16.2	17.22	13.79	32.4	26.9	19.69	247	0.97	5.5	256	753	182	609	74	1121	19.46	26.9	7.3	22.58	17
GA0039	SuiXianBaiZi	HuBei	YangtzeRiver	YgR	152	797	97	612	55	1118	18.1	25	28.5	20.85	16.34	32.9	40.9	23.87	309	1.01	4.9	177	768	121	588	56	1156	17.36	25.1	9.2	19.8	15.74	32.1	19	22.46	299	0.97	6.2	389	668	340	615	49	1040	18.13	27.2	10.1	21.19	15.16
GA0040	YunNanHuangRongTumian	YunNan	SouthChina	SCR	145	741	104	587	41	1115	17.51	22.6	29.4	19.85	16.03	30.4	40.6	22.32	294	0.97	5.8	214	723	150	589	64	1034	13.28	26.6	30.5	15.28	11.82	35.2	43.8	17.18	301	0.92	7.2	191	712	158	604	33	1218	21.94	27.1	5.6	25.17	18.98
GA0041	XiWang-1	ShanDong	YellowRiver	YlR	121	722	95	595	27	1164	19.46	23.8	17.3	22.03	17.69	31.7	28.4	24.87	276	1.02	4.4	119	717	88	570	31	1125	19.17	23.3	5.2	21.41	17.54	30.6	13.1	23.86	264	0.98	5.4	209	786	144	603	65	1200	18.85	26.5	8	21.86	16.56
GA0042	TieMuChi	LiaoNing	YellowRiver	YlR	137	821	85	603	52	1185	17.43	27.9	37.8	19.99	15.72	33.1	49.9	23.23	286	1.01	4.9	152	778	105	598	47	1180	16.52	24.5	9.3	18.58	15.23	29.2	17.3	21.14	281	0.97	5.8	280	752	209	625	71	1123	18.97	31	10.1	22.37	16.1
GA0043	GeBeiMian	GuangDong	SouthChina	SCR	179	708	145	605	34	1150	18.3	28.6	29.4	21.09	16.12	36.9	43.4	24.28	234	1.01	4.3	212	701	174	613	38	1087	16.03	29.2	14.7	18.33	14.21	35.8	26.7	21.21	222	0.95	5.5	155	689	125	595	30	1057	21.63	24.7	4.7	24.44	19.14
GA0044	SuBianTieZi	HuBei	YangtzeRiver	YgR	92	725	64	578	28	1071	20.01	23.2	14	22.45	18.46	29	23.2	25.35	284	1.04	3.9	130	713	104	600	26	1144	18.71	25.1	6.7	21.24	16.77	34.1	16.7	23.92	268	0.99	5.1	149	655	133	590	17	1153	20.96	28.9	6.3	24.14	18.13
GA0045	LiaoNingZhongMian	LiaoNing	YellowRiver	YlR	116	724	94	635	22	1110	21.84	26.9	11.2	24.73	19.38	35.6	22.9	28.17	225	0.98	5.1	167	688	139	575	29	1224	19.03	27.5	6.6	21.74	16.82	36.3	17.1	24.77	224	0.93	6	141	729	113	611	27	1202	19.8	27.3	6.6	22.69	17.51
GA0046	KaiYuanTuMian	YunNan	SouthChina	SCR	131	705	105	582	26	1196	19.5	26.6	19.4	22.04	17.62	32.7	30.7	25.01	260	1	4.8	119	797	74	576	45	1160	16.16	25.3	11.5	18.26	14.81	30.2	20.7	20.7	296	1.03	4.5	169	652	145	574	25	1056	21.6	24.1	4	24.63	19.39
GA0047	XiaoGanTieZiDaYiHua	HuBei	YangtzeRiver	YgR	99	718	78	595	21	1165	19.01	24.2	21.3	21.82	17.17	32.8	33.5	24.69	280	0.97	5.6	163	747	111	583	51	1106	17.83	24.9	8.5	20.56	16.05	33.3	18.5	23.32	267	0.93	6.3	239	717	191	617	49	1078	15.93	27.8	16.7	18.63	14.13
GA0048	HuangGangAiJiaoCha	HuBei	YangtzeRiver	YgR	128	754	87	574	41	1125	16.46	24.7	44.9	18.76	15.15	29.4	55.5	21.4	292	1	5.1	197	819	116	582	81	1165	14.85	25.3	18.7	16.85	13.69	29.2	28.5	19.13	308	0.96	6.9	145	629	130	573	15	1128	21.39	23.6	3.7	23.9	19.48
GA0049	WanZiZhongMian	HeBei	YellowRiver	YlR	135	675	115	599	19	1130	19.3	27	21.1	22.01	17.23	34.7	33.6	25.02	236	0.98	4.6	167	677	137	583	30	1111	18.17	26.1	7.6	20.7	16.12	35.7	18.5	23.37	246	0.96	5.8	203	624	187	583	16	1068	21.38	26.2	4.8	24.51	19
GA0050	DaYeXiRongJian	HuBei	YangtzeRiver	YgR	139	669	116	589	23	1031	20.46	25.6	16.4	23.59	18.33	34.2	28.5	26.94	255	0.97	6	211	738	153	592	58	1124	19.05	24.6	6.4	21.79	17.19	32.9	15.7	24.51	269	0.97	5.3	169	713	127	574	43	1120	18.18	24.4	7.6	20.85	16.41
GA0051	NaTongQingJingTongMian	JiangSu	YangtzeRiver	YgR	102	673	87	585	15	1173	19.28	26.4	22.1	22	17.4	32.9	33.8	25.41	254	0.99	5.3	268	781	191	601	77	1204	15.62	26.8	16.2	17.97	14	34.1	27.9	20.73	246	0.9	7.2	218	633	201	589	17	1126	20.24	25	5.9	23.19	18.01
GA0052	HaiMenLuHeZi	JiangSu	YangtzeRiver	YgR	161	627	145	590	17	938	21.76	23	10.3	24.73	19.76	31.8	20.6	27.46	256	0.94	6.6	250	773	168	599	82	1130	16.26	27.1	12.7	18.54	14.71	32.5	22.7	21.18	251	0.93	6.4	143	693	120	612	23	1107	16.93	25.3	10.5	19.58	15.41
GA0053	HaiMenZiMianHua	JiangSu	YangtzeRiver	YgR	177	738	132	595	45	1152	16.9	26	40.5	19.54	15.34	31.9	52.4	22.38	257	0.94	6.1	178	697	147	612	31	1088	16.99	29	13.3	19.52	15.2	34.4	23.9	22.66	227	0.95	5.5	255	680	212	595	43	1124	19.35	26.7	8.1	22.67	17.05
GA0054	HaiMenJiJiaoMian	JiangSu	YangtzeRiver	YgR	143	715	109	605	33	1080	17.77	25.1	30.7	20.3	16.1	32.2	42.7	23.11	254	0.94	6.3	247	766	167	580	80	1155	15.97	25	13.3	18.39	14.3	34.2	25.1	20.73	248	0.87	7.8	229	701	190	607	39	1170	18.45	25.4	7.2	21.13	16.65
GA0055	HaiMenHuangHuaQingJingJiJiaoMian	JiangSu	YangtzeRiver	YgR	119	645	105	590	13	1090	19.07	24.8	22.4	21.8	17.4	31.1	33.5	24.79	244	0.94	6.4	179	759	129	608	50	1151	16.9	25.1	9.1	19.09	15.49	30.2	17.3	21.92	243	0.89	7.5	171	710	131	579	39	1139	17.32	26.3	9.2	19.75	15.8
GA0056	SiYangCangJiQingJingZhongMian	JiangSu	YangtzeRiver	YgR	176	710	145	613	31	1176	15.6	26.9	57	17.72	14.34	29.8	66.9	20.56	246	0.99	4.8	228	673	197	589	31	1188	15.4	25.7	15.5	17.44	14.09	30.5	25.3	19.83	229	0.96	5.3	131	750	94	593	37	1176	18.64	26.1	7.9	21.33	16.85
GA0057	JiangSuXuZhouZhongMian	JiangSu	YangtzeRiver	YgR	110	737	84	607	26	1165	18.89	25.2	23.9	21.58	17.26	30.7	35	24.73	278	1.02	5	198	716	150	595	48	1112	16.44	25.3	12	18.69	15.05	30.5	21.2	21.21	256	0.95	6.1	200	701	159	597	41	1095	19.75	28.3	8.2	22.97	17.07
GA0058	TangShanBaiZiZhongMian	AnHui	YangtzeRiver	YgR	113	689	95	613	17	1109	21.1	24.4	12.5	24.09	18.85	34.6	24.1	27.18	240	0.99	5	235	670	194	595	41	1030	17.35	27.9	10.5	20.06	14.93	40.3	24.8	22.73	235	0.92	6.3	377	685	315	603	61	1110	16.62	26.8	11.4	19.18	14.76
GA0059	PiaoYangTieZi	JiangSu	YangtzeRiver	YgR	246	707	189	591	57	1102	17.82	29	34.8	20.19	15.74	36.1	48.1	24.43	251	0.95	6.1	357	692	282	591	75	1069	17.17	28.3	12.4	20.09	14.96	38.5	25.6	23.09	231	0.91	6.9	165	690	137	583	28	1258	21.42	26.5	5.9	24.72	18.9
GA0060	BaiWanMian83-4	JiangSu	YangtzeRiver	YgR	111	708	85	583	26	1121	21.86	22.6	9.1	24.66	20.14	29.2	17.5	27.79	282	0.99	5.7	150	768	109	597	41	1159	18.88	23.1	6	21.46	17.16	31.8	14.8	24.04	275	0.93	7	191	699	159	591	32	1234	17.33	28	11.4	20.15	15.46
GA0061	ChangShuChangYinBaiHua	JiangSu	YangtzeRiver	YgR	150	701	125	604	25	1154	17.97	25.7	7.8	20.54	16.39	31.2	16	23.54	259	1	5.2	217	694	178	603	39	1118	16.37	26.1	11.7	18.65	14.8	32.6	21.9	21.43	244	0.94	6.2	234	684	199	598	35	1132	18.67	29.1	10.5	21.95	16.1
GA0062	JiangSuChangShuLongZhong-1	JiangSu	YangtzeRiver	YgR	166	720	127	587	39	1154	19.71	26.9	7.1	22.79	17.4	36.4	18	25.63	258	0.98	5.8	261	745	195	596	66	1180	16.8	26.3	12.2	19.47	15.01	34.6	23.9	22.05	256	0.91	7.3	317	774	218	604	99	1154	17.01	28.9	13.7	19.99	14.92
GA0063	JiangSuChangShuYangMaoBai	JiangSu	YangtzeRiver	YgR	184	745	130	590	54	1114	17.71	26.4	9.3	20.45	15.9	33.7	19.3	23.63	273	0.97	6.1	346	784	217	587	129	1143	16.92	24.8	10.2	19.37	15.3	32.6	20.2	21.97	249	0.9	7.1	329	693	241	591	88	980	18.07	27	9.2	20.94	16.05
GA0064	JiangYinBaiZi111	JiangSu	YangtzeRiver	YgR	157	710	117	588	40	1087	19.52	23.9	4.2	22.04	17.95	29.6	10.5	25.39	258	0.97	5.6	266	724	197	585	69	1128	17.99	24.3	6.9	20.37	16.32	32.1	15.9	23	232	0.89	6.7	247	743	191	616	56	1181	18.1	26.6	8.8	20.95	16.12
GA0065	JiangYinJiJiaoMianGuangZi	JiangSu	YangtzeRiver	YgR	166	692	141	606	25	1183	18.97	24.8	5.4	21.54	17.2	32.1	13.6	24.49	249	0.93	6.2	289	717	217	603	72	1060	16.18	25.4	11.9	18.5	14.64	32.5	22.1	21.11	249	0.9	6.9	232	707	185	614	47	1080	18.71	25.5	7.7	21.66	16.79
GA0066	ShangHaiDaZiMian	ShangHai	YangtzeRiver	YgR	146	729	107	577	39	1152	19.11	23.7	5.9	21.74	17.4	31.4	14.2	24.63	275	0.95	6.3	255	764	182	609	73	1157	17.97	22.9	6.8	20.33	16.54	29.5	14.6	22.92	256	0.9	7.5	263	728	196	599	67	1109	19.52	25.4	7.7	22.64	17.42
GA0067	ShangHaiJinJiaHuaZi	ShangHai	YangtzeRiver	YgR	179	791	126	600	53	1227	18.91	25.2	6.7	21.74	17.07	32.9	15.7	24.93	264	0.97	5.9	355	801	211	578	143	1129	16.14	24.8	13	18.75	14.32	35.8	25.8	21.06	276	0.88	8	153	653	136	596	17	1095	19.65	26.9	6.6	22.78	17.6
GA0068	JiaDingBaiZi	ShangHai	YangtzeRiver	YgR	153	695	121	584	32	1089	17.8	25.7	8	20.4	16.13	32.2	16.9	23.33	261	0.99	5	221	711	172	575	49	1180	17.15	24.7	9	19.6	15.65	31	17.8	22.31	242	0.92	6.7	183	737	136	612	47	1106	19.01	31.5	10.4	22.26	16.2
GA0069	PuDongHuoJiMian	ShangHai	YangtzeRiver	YgR	115	678	102	606	13	1230	18.37	26.1	7.2	21.1	16.71	31.6	15.2	24.43	262	0.98	5.5	189	756	142	602	47	1193	17.72	26.1	9.1	20.4	15.8	34.8	19.9	23.24	235	0.89	7	184	749	137	603	47	1171	16.75	28.2	12.2	19.23	15
GA0070	JiangSuChuanShaQingJingZhongMian	ShangHai	YangtzeRiver	YgR	163	719	133	615	29	1208	16.56	28.7	13	19.03	14.81	34.4	23.7	22.05	256	0.96	5.3	209	716	161	606	48	1093	16	27.3	14.2	18.23	14.44	33	24.8	20.93	239	0.92	6.5	228	792	152	608	76	1155	18.57	26.7	7.7	21.5	16.66
GA0071	JiangSuFengXianZhongMian	ShangHai	YangtzeRiver	YgR	145	807	95	589	50	1217	18.38	25.5	7.7	21.18	16.67	32	16.3	24.29	284	0.99	5.7	214	767	145	594	69	1128	16.61	26.2	11.3	19.02	15.01	32.7	21.3	22.25	270	0.93	6.7	289	755	201	604	89	1093	16.78	26.9	12.3	19.41	14.79
GA0072	QingPuXiaoZiZhongMian	ShangHai	YangtzeRiver	YgR	201	763	137	598	64	1135	17.95	24.5	7.2	20.41	16.27	32.1	16.2	23.28	270	0.95	6.4	200	719	155	595	45	1138	17.55	31.7	12.5	20.57	14.28	48	31.2	23.29	238	0.96	6	266	780	182	605	84	1151	17.98	27.5	10.3	20.78	15.95
GA0073	BaoShanZiHua	ShangHai	YangtzeRiver	YgR	189	843	119	622	69	1216	17.23	26.5	10.1	19.82	15.18	36.7	22.4	22.58	282	0.99	4.8	285	802	175	583	110	1158	14.17	30.1	26.4	16.5	12.32	38.8	41.3	19	269	0.9	7.8	203	762	141	615	62	1093	16.57	27.4	13.9	19.2	14.76
GA0074	ZheJiangXiaoShanZiHongGengDaKeMianBaiZi	ZheJiang	YangtzeRiver	YgR	151	772	109	611	42	1220	16.85	27.1	11.4	19.47	14.92	36	23.4	22.14	266	0.97	5.7	151	700	121	601	30	1128	16.04	27.5	13.9	18.34	14.43	33.5	24.7	20.99	266	0.97	5.7	203	699	171	628	31	1084	16.82	28.3	12.9	19.53	14.93
GA0075	ZheJiangXiaoShanZiHongGengDaKeMianGuangZi	ZheJiang	YangtzeRiver	YgR	126	678	110	598	16	1214	18.49	26.1	7.3	21.29	16.49	35	17.5	24.23	243	0.94	6.1	247	697	200	597	47	1113	16.44	24	9.5	18.51	15.13	29.5	17.9	21.15	238	0.9	6.7	202	765	142	581	60	1200	20.66	28.1	7.6	24.29	17.98
GA0076	PingHuXiaoZhongHuiZi	ZheJiang	YangtzeRiver	YgR	149	684	126	606	23	1114	19.84	26.4	5.4	22.84	17.79	34	14	26.37	257	0.98	5.2	161	701	125	588	36	1108	18.74	24.7	6.8	21.39	16.93	32.7	16	24.33	263	0.94	6.5	278	766	198	608	80	1164	16.82	27.1	11.2	19.29	15
GA0077	ZheJiangHaiYanLuShu	ZheJiang	YangtzeRiver	YgR	160	747	116	579	44	1179	16.62	24.3	9.4	18.83	15.01	32.8	19.6	21.42	278	0.96	6.1	223	780	140	575	83	1136	14.83	21.9	15.1	16.76	13.73	28.4	24.4	18.82	279	0.9	7.6	202	714	159	595	43	1157	18.51	26.6	8.8	21.39	16.3
GA0078	ZheJiangDingHaiZhongMian	ZheJiang	YangtzeRiver	YgR	167	723	126	583	41	1154	18.55	26.9	8.2	21.48	16.37	36.6	19.6	24.68	273	0.98	5.3	207	708	167	591	39	1213	17.84	27.3	10.1	20.61	15.6	37.9	22.9	23.33	254	0.94	6.2	145	716	114	585	31	1181	19.22	27.4	7.8	22.28	17.13
GA0079	AnHuiShuChengZhongMian	AnHui	YangtzeRiver	YgR	123	702	93	587	31	1047	18.35	24.5	6.8	20.79	16.86	29.8	14.3	23.81	274	1.01	5.4	134	732	96	587	38	1107	17.94	25.1	8.2	20.54	16.4	30.7	16.4	23.34	281	0.98	5.5	216	737	165	590	51	1239	16.97	27.5	12.2	19.82	15.09
GA0080	AnHuiFuYangEYangHua	AnHui	YangtzeRiver	YgR	200	730	143	590	57	1084	18.78	27.1	8.4	21.73	16.7	35.3	18.9	24.98	264	0.96	6.2	274	746	194	586	80	1135	17.14	26.2	10.5	19.8	15.14	36.5	22.7	22.5	261	0.91	6.6	242	659	213	595	29	1098	17.2	28.6	11.8	19.98	15.03
GA0081	AnHuiFuYangZiSeXiaoHua	AnHui	YangtzeRiver	YgR	162	726	107	562	55	1028	16.21	24.3	11.7	18.6	14.7	32.2	22.3	20.93	302	0.96	6.6	275	716	204	577	71	1109	13.99	25	23.1	16.12	12.55	34	35.9	18.26	292	0.93	6.8	192	646	165	576	27	1133	17.97	28.2	8.9	20.6	16.01
GA0082	AnHuiChuXianXiaoZiMian	AnHui	YangtzeRiver	YgR	91	662	77	582	14	1117	19.37	27.1	6.4	22.01	17.41	33.7	15.4	25	240	1.02	4.3	228	746	170	599	58	1207	16.49	29.9	13.9	19.14	14.37	38.5	27.2	21.99	245	0.98	5.2	168	659	141	579	27	1086	19.5	27.4	8	22.66	17.14
GA0083	AnHuiQuanJiaoZhongMian	AnHui	YangtzeRiver	YgR	107	684	91	621	15	1128	20.7	27	6	23.88	18.39	35.5	15.7	27.05	249	0.98	5.4	175	662	147	576	28	1107	18.43	27.2	8.7	21.24	16.38	35.4	19.4	23.89	247	0.95	5.6	250	709	195	613	55	1060	18.89	31	10.4	22.14	16.16
GA0084	AnHuiQuanJiaoXiaoZiMianMaoZi	AnHui	YangtzeRiver	YgR	139	676	116	592	23	1115	17.76	28.5	10.4	20.51	15.68	36.5	22.1	23.59	236	0.98	5.3	195	702	158	603	37	1116	17.19	28.6	11.5	19.82	15.1	37.3	23.8	22.58	227	0.95	5.7	195	746	142	595	53	1131	13.92	30.5	30.6	16.28	12.23
GA0085	AnHuiQuanJiaoXiaoZiMianGuangZi	AnHui	YangtzeRiver	YgR	165	791	114	594	51	1245	15.46	28	18.3	17.94	13.89	33.6	30	20.68	272	0.99	5.1	179	757	123	581	57	1133	15.23	27.1	18.4	17.53	13.78	32.5	29.6	20.09	257	0.97	5.4	134	751	101	622	33	1151	19.67	30.4	10.4	23.24	16.53
GA0086	AnHuiDingYuanZiHuaMian	AnHui	YangtzeRiver	YgR	108	726	81	600	27	1109	19.24	28.2	7.5	22.16	17.02	36.2	17.9	25.64	246	1.01	4.7	196	768	146	630	50	1178	17.76	28.7	10.7	20.68	15.34	39.8	24.5	23.42	242	0.94	6.3	128	654	111	581	17	1109	19.01	27.1	8.8	22.08	16.79
GA0087	FengYangZhongMian	AnHui	YangtzeRiver	YgR	93	685	75	586	18	1082	19.46	26.6	6.9	22.22	17.4	34.5	16.9	25.06	264	1.01	4.8	131	677	109	580	22	1153	18.89	24.4	5.7	21.11	17.24	30.9	13.8	23.4	255	0.99	5.5	191	786	123	586	68	1155	17.09	30.2	14.8	20.29	14.93
GA0088	HuaZhongZiGanZhongMian	HuBei	YangtzeRiver	YgR	113	772	73	575	41	1152	18.43	26.8	9.4	21.59	16.52	34.1	19.6	24.83	314	1	5.4	196	839	107	613	89	1108	15.04	31.6	24.4	17.96	12.89	40.9	40.2	21.06	312	0.98	6	317	723	236	578	81	1135	17.74	26.7	10	20.66	15.5
GA0089	TongChengZhongMianHuiZi	AnHui	YangtzeRiver	YgR	131	716	108	614	23	1199	19.32	25.5	6.3	22.02	17.49	32.4	15	24.95	274	1	5.2	236	778	143	565	93	1108	17.23	25.6	9.8	19.83	15.51	33.3	20.1	22.44	278	0.97	5.7	174	818	104	590	70	1161	15.56	28.9	17.4	18.06	13.59
GA0090	AnHuiGuiChiZhongMian	AnHui	YangtzeRiver	YgR	141	741	103	599	38	1142	17.11	28.5	10.8	19.59	15.11	36.3	22.5	22.58	257	1.02	5	169	833	98	591	71	1162	14.59	28.2	21.05	16.87	12.78	37.7	35.25	19.26	275.5	0.995	5.25	NAN	NAN	NAN	NAN	NAN	NAN	NAN	NAN	NAN	NAN	NAN
GA0091	AnHuiGuiChiXiaoZiMianBaiZi	AnHui	YangtzeRiver	YgR	187	833	111	597	75	1169	18.17	26.6	9.3	21.11	15.92	37.6	22	23.91	294	0.98	6	199	786	118	577	81	1093	17.93	26.7	9	20.66	15.2	42.5	24.7	22.99	280	0.97	5.7	187	715	146	599	41	1121	17.23	26.7	10.6	19.94	15.45
GA0092	AnHuiGuiChiXiaoZiMianHuiZi	AnHui	YangtzeRiver	YgR	123	670	104	584	19	1110	18.29	26.5	7.8	21.07	16.46	33.4	17	24.15	254	0.97	5.7	229	719	173	588	56	1114	17.15	27.7	10.7	19.6	15.3	34.9	21.6	22.38	239	0.93	6.6	320	805	191	567	129	1155	15.2	24.9	14.6	17.29	13.71
GA0093	JiangXiXiuShuiZhongMianMaoZi	JiangXi	YangtzeRiver	YgR	145	651	121	594	24	940	16.55	29.9	13.7	18.9	14.62	36.4	25.6	21.96	217	1.01	4.5	176	675	150	598	26	1118	15.5	30.4	18.5	17.74	13.8	35.3	30.6	20.41	235	1.01	4.6	169	727	123	586	46	1103	17.26	28.1	11.4	19.93	15.38
GA0094	AnHuiTongLingZhongMian	AnHui	YangtzeRiver	YgR	127	704	99	572	29	1156	17.89	27.7	10.3	20.81	15.81	36.4	21.9	23.97	249	0.99	5.1	211	763	153	599	57	1184	16.05	26.3	13	18.23	14.55	32.1	23.2	20.8	258	0.97	5.3	146	724	108	579	38	1117	18.99	25.7	8	22	16.97
GA0095	XiaoGanQingPiSuZhongMianBaiZi(DaYiFen)	HuBei	YangtzeRiver	YgR	177	736	125	573	52	1132	19.85	26.4	7.6	23.06	17.55	36.3	18.7	26.23	293	0.96	6.5	194	792	124	577	70	1171	18.61	24.3	7.9	21.41	16.7	33.9	18.5	24.02	299	0.93	7.4	111	707	87	573	25	1165	20.18	28.1	8.1	23.54	17.61
GA0096	EChengXianZhongMian	HuBei	YangtzeRiver	YgR	96	732	75	589	21	1253	22.34	24.8	3.9	25.34	20.22	32.5	11.5	28.59	288	1.01	5	84	715	65	595	19	1123	20.5	22.8	3.6	23.06	18.92	28.9	9.8	25.92	287	1.01	4.8	184	734	139	577	45	1211	19.15	29.4	9.2	22.26	16.82
GA0097	JiangLingZhongMian	HuBei	YangtzeRiver	YgR	111	686	97	617	14	1168	20.35	26	6.1	23.49	18.25	33.9	15.2	26.62	259	1	5	146	716	113	616	33	1042	18.75	26.2	7.9	21.54	16.76	34.6	18.2	24.34	260	0.98	5.5	145	692	117	595	28	1109	18.66	29.3	9.7	21.64	16.29
GA0098	HuNaMaYangTieZiMian	HuNan	YangtzeRiver	YgR	92	633	81	575	11	1110	20.35	25.1	5.3	23.35	18.36	33	13.7	26.19	260	0.99	5.4	168	711	135	599	33	1184	19.81	24.2	5.4	22.37	17.91	32.6	14.1	25.05	269	0.95	6.2	135	690	116	590	19	1215	20.07	27.6	7	23.32	17.79
GA0099	HuNaChangSuiTieZiMian	HuNan	YangtzeRiver	YgR	148	717	119	606	29	1173	20.04	25.3	5.7	23.08	18.05	33.2	14.4	26.15	264	0.99	5.3	209	697	166	590	43	1124	18.54	26.2	7.4	21.22	16.65	33.8	17.1	24.05	251	0.94	6.2	127	732	101	601	26	1267	20.33	26.7	5.6	23.24	18.33
GA0100	SiChuanShuangLiuZhongMian	SiChuan	YangtzeRiver	YgR	101	679	89	604	12	1246	21.82	23.8	3.1	24.6	19.99	30.3	9.4	27.84	250	1.02	4.3	133	701	106	583	27	1178	19.03	25.3	5.7	21.43	17.41	30.4	12.9	24.3	264	1.02	4.6	163	759	111	592	52	1116	18.51	30.1	10.2	21.71	15.61
GA0101	SiChuanMianYangZhongMian	SiChuan	YangtzeRiver	YgR	119	654	105	585	14	1182	20.41	29.2	7.3	23.83	17.65	39.5	19.4	27.23	234	0.99	5.1	156	722	123	599	33	1188	17.71	28.3	9.8	20.33	15.71	35.8	20.9	23.28	233	0.97	5.1	255	713	209	606	47	1175	21.52	28.3	6.7	25.16	18.61
GA0102	SiChuanSuiNingZhongMianHuiZi	SiChuan	YangtzeRiver	YgR	201	720	149	573	52	1130	21.69	27.6	6	25.43	18.92	38.3	17.1	29.22	274	0.94	6.6	235	767	149	569	86	1107	18.29	26.5	8.2	21.08	16.08	37.1	20	24.34	286	0.93	7.4	286	764	197	600	89	1120	15.93	24	12.1	18.26	14.46
GA0103	SiChuanSuiNingZhongMianBaiZi	SiChuan	YangtzeRiver	YgR	245	741	173	597	71	1086	16	24.3	12	18.37	14.39	33.5	23.4	20.64	283	0.95	6	284	841	160	579	124	1185	15.07	22.7	14.6	17.1	13.81	30.3	24.7	19.2	271	0.9	7.1	191	649	166	589	25	1078	19.32	27	7.5	22.38	17.01
GA0104	SiChuanSuiNingZhongMianGuangZi	SiChuan	YangtzeRiver	YgR	163	659	138	581	25	1070	17.48	26.2	9.3	20.04	15.58	35	20.3	23	242	0.92	6.2	275	696	225	590	49	1115	17.55	27	8.9	19.89	15.73	34.1	19.1	22.86	224	0.93	6.5	219	774	138	580	81	1118	18.02	29.3	10.7	21.06	15.81
GA0105	SiChuanZiZhongZhongMian	SiChuan	YangtzeRiver	YgR	138	710	108	591	30	1133	20.09	25.6	5.7	23.09	18.1	33.3	14.4	26.32	272	0.99	5	189	729	143	588	47	1136	16.56	27.9	11.5	18.78	14.89	33.4	21.8	21.58	269	0.98	5.7	163	696	139	623	24	1121	18.45	29.4	9.8	21.39	16.04
GA0106	SiChuanFuShunZhongMian	SiChuan	YangtzeRiver	YgR	177	661	152	589	25	1095	17.52	29.2	11.1	20.19	15.47	36.5	22.7	23.36	223	1	4.7	155	671	137	608	18	1212	17.93	28.8	9.1	20.48	15.72	37.5	20.9	23.52	228	0.99	4.8	169	776	109	617	60	1067	16.94	30.1	13.3	19.69	14.72
GA0107	GuiZhouJianHeZhongMian	GuiZhou	SouthChina	SCR	170	691	136	587	34	1105	16.68	28.9	12.6	19.13	14.75	36.2	24.5	22.16	233	1.01	4.6	153	701	129	614	25	1159	16.3	29.2	14.2	18.52	14.64	33.8	24.9	21.42	240	1	4.5	219	715	162	596	57	1072	18.35	29.8	10.5	21.48	15.75
GA0108	GuiZhouJinPingZhongMian	GuiZhou	SouthChina	SCR	154	680	126	609	28	1017	18.53	30	10.1	21.53	15.65	43	25.6	24.23	234	0.99	5	179	735	143	607	36	1237	17.56	31.4	11.7	20.19	15.23	39.2	24.9	22.98	244	1	5	195	729	155	605	41	1192	19.2	30.8	10.1	22.45	16.38
GA0109	GuangXiZuoXianZhongMian	GuangXi	SouthChina	SCR	183	681	155	602	29	1074	20.5	27.8	6.2	23.55	17.97	37.6	17.3	26.76	231	0.98	5.4	169	689	139	592	30	1136	19.99	27.2	5.7	22.76	17.82	34.9	15	25.95	231	0.97	5.5	130	709	99	606	31	1042	20.26	31.3	9.9	23.93	16.83
GA0110	GuangXiTianBaoXianZhongMian	GuangXi	SouthChina	SCR	124	746	91	580	33	1265	21.39	28.1	5.8	24.76	18.55	39.2	17.4	28.05	253	1.02	4.4	180	721	145	609	35	1197	17.11	29.7	13.1	19.99	14.9	38.5	26.2	23.14	246	0.96	5.6	129	745	99	621	30	1151	19.27	28.6	7.8	22.4	17.12
GA0111	ShanDongHuiMinLunShanXiaoMian	ShanDong	YellowRiver	YlR	93	723	75	585	19	1246	18.55	26.2	7.1	21.25	16.83	31.9	15.5	24.49	278	0.99	5.4	141	652	119	567	23	1083	17.03	28.4	12	19.8	14.91	37.8	24.9	22.36	251	0.95	5.9	163	738	125	604	38	1177	20.16	26.3	6.6	23.17	17.73
GA0112	ShanDongJiYangXiaoMian200	ShanDong	YellowRiver	YlR	95	637	84	579	11	1040	21.49	24.2	4.6	24.64	19.36	33.2	13.1	27.53	246	0.98	6	211	711	169	598	42	1177	17.96	25	7.3	20.39	16.33	31.5	15.9	23.06	248	0.94	6.3	152	712	119	593	33	1154	19.7	22.3	4.5	22.06	18.1
GA0113	HeNaShangQiuHuiZi	HeNan	YellowRiver	YlR	115	755	83	613	31	1120	19.83	22.7	4.7	22.35	18.32	28.7	11.4	25.1	290	1.02	4.7	67	865	41	656	26	1198	16.98	22.3	8.1	19.24	15.54	30.5	17.1	21.42	253	0.94	5.9	213	666	183	601	30	1058	20.09	29.7	9.2	23.54	17.08
GA0114	HeNaHuaiYangTuMianBaiZi	HeNan	YellowRiver	YlR	109	652	90	571	19	988	21.16	25.9	5.5	24.15	18.94	34.3	14.8	27.19	240	0.99	5	51	836	35	663	17	1190	19.62	24.8	6	22.26	17.29	36.7	17.5	24.86	242	0.97	5.4	167	667	148	605	19	1094	20.58	29	6.5	23.76	17.79
GA0115	HeNaHuaiYangTuMianGuangZi	HeNan	YellowRiver	YlR	108	678	96	597	12	1318	20	29.7	8.8	23.37	17.11	41.1	22.5	26.59	230	0.98	5.2	NAN	NAN	NAN	NAN	NAN	NAN	NAN	NAN	NAN	NAN	NAN	NAN	NAN	NAN	NAN	NAN	NAN	240	737	180	632	60	1053	17.06	30.2	13.1	19.85	14.63
GA0116	HeNaShangCaiZhongMian	HeNan	YellowRiver	YlR	143	729	111	595	33	1187	18.3	26.9	7.8	20.8	16.19	36.1	19	23.38	253	1	4.9	153	796	123	685	30	1226	17.32	28.3	10.4	19.66	15.1	38.5	23.5	21.97	219	0.92	6.1	192	687	153	598	39	1035	18.43	29	10.3	21.68	16.05
GA0117	ShanXiLinFenDongMaCeZhongMian	ShanXi	YellowRiver	YlR	108	738	77	585	31	1113	18.08	29.7	11.7	21.31	15.91	36.9	23.5	24.83	272	1	5.3	211	688	177	593	34	1173	19.1	25.6	6.2	21.96	17.27	32.5	14.6	25.16	253	0.95	6.1	147	705	120	594	27	1195	20.62	26.6	6.9	23.94	18.18
GA0118	ShanXiNaZhengZhongMian	ShanXi	YellowRiver	YlR	79	750	58	587	21	1205	21.14	25.6	5.6	24.24	18.92	34.4	15	27.33	279	1	5.3	158	738	111	582	47	1117	19.49	24.8	5.7	22.25	17.71	31.6	13.8	24.93	280	0.98	5.5	170	666	147	603	23	963	20.82	29.2	7.6	24.32	17.75
GA0119	MeiZhongMian		Exotic-	Exo	103	733	81	618	22	1143	22.21	25.5	5.2	25.54	19.72	35.5	15.1	28.81	260	0.99	5.6	179	711	133	570	46	1106	14.58	26	20.6	16.7	13.19	32.5	32.4	18.95	261	0.95	6.2	128	698	107	596	21	1162	20.48	26.6	5	23.19	18.63
GA0120	ShanDongHuiMinYiWoHou	ShanDong	YellowRiver	YlR	106	667	87	584	19	1038	20.26	26	4.9	22.97	18.46	31.2	11.9	26.32	251	1.04	4.1	147	768	111	616	36	1232	17.76	25.2	7.6	20.04	16.37	29.2	14.9	22.73	259	1	5.4	147	686	128	606	19	1216	20.69	25.2	4.8	23.54	18.73
GA0121	XiaoZiJieMian	HeBei	YellowRiver	YlR	135	663	116	566	19	1263	21.37	24.9	4.7	24.51	19.29	32.8	12.8	27.54	248	0.99	5	216	708	169	597	47	1098	18.02	27	9	20.78	15.93	36.2	20.3	23.73	239	0.94	6	139	664	119	575	21	1132	20.3	25.1	5.8	23.16	18.11
GA0122	SiHuaZhongMian	HeBei	YellowRiver	YlR	134	716	100	573	34	1142	20.55	23.8	5	23.42	18.68	31.7	13.2	26.48	285	0.99	5.6	243	783	155	590	88	1120	16.8	26.9	10.9	19.32	14.97	35	22.2	22.12	273	0.94	6	161	630	149	584	12	1239	22.85	26.7	5.2	26.42	20.02
GA0123	LeTingXiaoHeiZi	HeBei	YellowRiver	YlR	95	634	85	590	10	1036	22.16	26.7	4.6	25.24	19.66	35.7	14	28.28	235	1.01	4.5	150	667	141	623	9	1425	20.28	28.5	5.6	22.96	17.9	36.6	15.4	26.06	210	0.96	5.4	123	656	113	599	10	1344	21.23	29.7	6.7	24.9	18.33
GA0124	AKeXiaoYangHua	HeBei	YellowRiver	YlR	91	719	72	572	19	1174	21.46	28.3	6.8	25.09	18.6	39.2	18.7	28.28	264	1.01	4.7	179	729	129	581	51	1108	17.95	26.6	8.9	20.8	16.06	34.2	19.1	23.87	265	0.96	5.8	214	677	180	598	34	1087	18.47	26.6	8.4	21.38	16.38
GA0125	ZiJieZiHeZhongMian	HeBei	YellowRiver	YlR	154	714	125	604	29	1191	17.78	25.8	9.2	20.56	15.88	34.7	20.2	23.31	285	0.96	6.3	249	720	191	592	59	1138	16.85	27.3	12	19.6	14.89	36.4	24.2	22.62	289	0.94	7	156	657	133	584	23	1060	19.47	26.3	6	22.07	17.52
GA0126	YuXi3-3	HeBei	YellowRiver	YlR	77	724	61	619	16	1171	20.28	23.3	3.7	22.78	18.78	28.3	9.4	25.66	278	1.04	3.9	101	748	71	593	31	1117	17.86	26.2	7.6	20.17	16.27	31.3	16	22.66	291	1.02	4.5	181	705	149	585	32	1262	19.1	24.9	6.9	21.89	17.24
GA0127	ZhongMian-6	LiaoNing	YellowRiver	YlR	134	741	101	597	33	1168	18.9	27.7	8	21.88	16.8	35.4	18.3	25.11	245	0.97	5.3	171	701	135	595	35	1096	18.66	25.7	6.6	21.16	16.9	32.3	15.1	23.93	231	0.91	6.8	143	633	133	590	10	1243	22.05	29.8	6.8	25.92	18.77
GA0128	ChiMuBaiZhong	LiaoNing	YellowRiver	YlR	121	693	104	618	17	1153	22.47	29	6.3	26.42	19.41	39.7	17.9	30.14	235	0.97	5.6	146	666	127	591	19	1224	21.76	26.9	5	25.14	19.06	37.6	15.6	28.31	259	0.97	5.9	183	652	163	588	20	1183	19.16	31.3	11.1	22.72	16.24
GA0129	ZhongYinZaJiaoZhong	JiangSu	YangtzeRiver	YgR	119	707	100	607	19	1219	19.95	29.1	8.1	23.19	17.47	37.7	19.4	26.37	241	0.98	5.1	153	680	123	592	29	1068	18.99	26.4	7.1	21.76	17.05	33.8	16.5	24.6	244	0.98	5.3	219	696	175	599	44	1087	19.93	27.1	6.3	22.94	17.55
GA0130	YuYaoZiBaiYi	ZheJiang	YangtzeRiver	YgR	135	748	103	609	32	1202	18.36	27.3	8.2	21.1	16.49	33.8	17.7	24.17	245	0.99	5.4	173	763	128	609	45	1195	16.68	26.8	11.9	19.1	15.02	33.2	22.2	21.87	251	0.98	5	193	722	144	582	49	1132	17.44	22.9	7.6	19.77	15.91
GA0131	MoYangXiaoHua	GuiZhou	SouthChina	SCR	181	712	140	596	41	1108	17.72	24.1	8.4	20.28	15.99	32.8	18.5	22.63	275	0.92	7.7	188	752	131	584	57	1155	13.84	25.9	26.3	16.11	12.45	33.5	39.2	18.12	270	0.88	7.6	157	691	134	600	23	1217	20.66	27.1	5	23.46	18.49
GA0132	LuoKunQuXiaoHua	GuiZhou	SouthChina	SCR	136	680	115	594	21	1150	17.8	28.4	9.9	20.46	15.77	35.7	20.7	23.86	228	1.01	4.3	146	683	125	608	21	1092	17.12	28.2	11.4	19.75	15.22	35.4	22.7	22.52	238	1	4.7	189	754	132	587	57	1153	17.23	21.9	7.1	19.42	15.86
GA0133	NaYeXiaoHua	GuiZhou	SouthChina	SCR	137	787	93	602	43	1201	16.6	24.2	10.7	19.04	14.97	33	21.5	21.42	281	0.91	7.5	224	776	146	598	78	1113	14.45	22.8	19.1	16.46	13.32	29.2	29.4	18.46	266	0.89	7.5	181	662	161	608	20	1082	20.46	27.2	6	23.41	17.98
GA0134	PingLeXiaoHua	GuiZhou	SouthChina	SCR	137	640	119	586	18	1003	20.17	27.2	5.6	22.79	17.87	35.9	15.5	26.01	233	1.01	4.9	155	657	136	594	19	1138	17.09	28.9	11.9	19.53	15.16	35.8	23.2	22.6	221	1.01	4.2	228	726	164	595	64	1059	16.78	27	12.1	19.39	15.01
GA0135	XiaZhaiXiaoHua	GuiZhou	SouthChina	SCR	198	745	148	585	50	1214	17.98	26	8.5	20.46	16.16	33.6	18.5	23.44	268	0.99	5.3	260	756	179	592	81	1113	14.47	27.7	22.7	16.75	12.88	35.2	35.8	19.22	278	0.99	5.4	165	800	110	584	55	1223	19.81	26.4	6.7	23.03	17.46
GA0136	FuChuanJiangTangZhongMian	GuangXi	SouthChina	SCR	167	779	119	618	47	1183	18.03	28.9	10.5	20.87	15.7	38.6	23.5	23.78	252	0.98	5.3	159	711	120	582	39	1115	16.55	26.6	12.1	19.07	14.65	36	24.6	21.7	284	0.97	5.9	167	685	137	579	30	1178	19.24	28.7	7.4	22.18	17.02
GA0137	PingGuoJiuPingZhongMian	GuangXi	SouthChina	SCR	185	662	161	576	25	1187	19.12	29.6	9	22.31	16.53	39.6	21.8	25.49	232	0.97	5.5	223	757	161	599	61	1152	15.88	29.9	18	18.5	14.02	36.5	30.9	21.63	255	1	4.5	286	741	207	601	79	1108	16.91	31.9	15.1	20.01	14.09
GA0138	SanJiangBaJiangZongXuZhongMian	GuangXi	SouthChina	SCR	197	680	167	605	30	1088	19.69	28.7	8.1	22.88	16.94	40.4	21.5	25.88	236	0.95	6	272	715	215	598	57	1151	16.31	33	16.9	19.34	13.38	46.8	35.3	22.17	244	0.95	6.3	249	758	179	600	71	1167	18.23	26.8	8.3	21.02	16.14
GA0139	ShiQianZhongMian	GuiZhou	SouthChina	SCR	125	659	109	599	17	1033	20.38	24.9	5.1	23.13	18.4	32.8	13.6	26.01	247	0.99	5.4	139	694	113	593	25	1197	17.34	25	8.1	19.56	15.87	30.5	16.4	22.3	241	0.99	4.8	221	792	142	603	79	1137	16.66	26.4	12.5	19.26	14.96
GA0140	ChangShunDaiHuaXiaoHua	GuiZhou	SouthChina	SCR	178	703	137	589	41	1088	17.72	26.4	8.9	20.33	16.02	32.6	18.3	23.14	265	1	4.7	195	823	115	593	80	1159	15.21	25.7	17.6	17.48	13.83	31.6	28.6	19.84	288	1.02	4.8	279	772	194	615	85	1124	16.92	29.4	13.4	19.75	14.58
GA0141	CongJiangZhongMian	GuiZhou	SouthChina	SCR	169	812	105	599	64	1132	18.37	26.2	8.1	21.19	16.48	33.9	18.1	24.02	283	1.02	4.8	161	797	103	584	59	1161	16.25	28.2	14	18.53	14.58	33.9	25	21.59	276	1	5.1	273	722	211	612	62	1091	19.19	27.5	8	22.28	16.67
GA0142	AnLongXiaoHua	GuiZhou	SouthChina	SCR	223	740	155	570	67	1132	18.53	25.6	8	21.4	16.4	36.1	19.6	24.24	264	0.95	6.3	281	760	203	589	78	1209	18.22	27.8	9.4	21.27	15.91	38.1	21.7	24.15	247	0.93	6	247	747	177	606	71	1088	17.84	27.8	10	20.56	15.7
GA0143	ZhenFengTuMian	GuiZhou	SouthChina	SCR	144	747	107	599	37	1176	17.27	26.7	9.7	19.79	15.46	34.3	20.3	22.59	263	0.98	5.6	170	706	122	597	48	981	16.73	26.3	10.8	19.21	14.93	34.9	22.1	22.06	242	0.97	5.3	195	739	156	610	39	1223	21.53	29.3	7.2	25.22	17.91
GA0144	ChangRongZhongMian		UnKnown-	UnK	141	686	117	584	23	1180	21.39	28.9	7.6	24.98	18.2	41.9	21.5	28.19	246	0.96	5.9	NAN	NAN	NAN	NAN	NAN	NAN	NAN	NAN	NAN	NAN	NAN	NAN	NAN	NAN	NAN	NAN	NAN	158	690	133	618	25	1073	21.45	26.7	4.7	24.68	19.05
GA0145	XiuShuiZhongMianGuangZi	JiangXi	YangtzeRiver	YgR	101	633	90	581	11	1039	22.69	25.6	4.1	25.88	20.29	34.4	12.6	29.24	229	1.01	4.7	129	632	119	589	10	1119	20.38	27.2	5.3	23.13	18.32	33.5	13.5	26.26	228	0.99	4.7	124	710	94	607	30	1032	19.49	23.7	4.4	21.97	17.99
GA0146	MeiZhongMian971(MaoZi)		Exotic-	Exo	93	669	82	611	11	1088	19.56	25.8	5.2	21.95	17.84	31	12.5	24.97	260	1.03	4	100	661	86	570	14	1219	18.86	26	6	21.03	17.31	29.9	13	23.87	261	1.02	4.7	123	740	91	598	33	1127	19.59	24.3	5.2	22.11	17.93
GA0147	ShuLuBaiHuaBai	HeBei	YellowRiver	YlR	108	635	99	587	9	1188	22.26	26.6	5.4	25.6	19.48	37.8	16.5	28.59	246	1.01	4.6	228	719	175	599	53	1142	18.04	26.7	9.5	20.89	15.84	37.4	21.9	23.53	239	0.94	5.7	162	640	147	597	15	1036	20.37	30.8	7.2	23.62	17.37
GA0148	WanXianZiJieXiaoBaiHua	HeBei	YellowRiver	YlR	95	652	83	585	11	1140	20.42	29.3	6.9	23.54	17.79	38.5	18.2	26.81	225	0.99	5.1	177	675	153	605	23	1138	19.41	27.4	6.7	22.22	17.36	34.4	15.9	25.24	229	0.98	4.9	133	707	102	591	31	1080	20.23	25.4	5.9	23.3	18.09
GA0149	MeiZhongMian971(GuangZi)		Exotic-	Exo	92	671	75	569	17	1135	20.37	24	4.8	23.13	18.6	30.9	12.2	25.93	288	1	5.5	120	709	91	592	29	1079	18.55	23.4	5.9	20.92	17.15	28.6	12.8	23.28	287	1	4.8	177	688	149	607	27	1139	19.74	26.1	5.9	22.49	17.58
GA0150	RuDongJiJiaoYaGuo	JiangSu	YangtzeRiver	YgR	156	681	135	607	21	1185	19.35	26.4	7.3	22.25	17.07	36.6	18.6	25.16	242	0.93	6.3	213	706	173	613	40	1119	17.26	24.2	8.7	19.68	15.65	32.2	18.4	22.12	237	0.89	7.1	236	817	145	597	91	1154	16.75	25.3	11.6	19.49	15.12
GA0151	ChangShuXiaoBaiZi	JiangSu	YangtzeRiver	YgR	89	859	49	599	40	1184	16.82	26.1	11.3	19.45	15.17	33	21.5	22.28	284	0.97	6.1	250	748	171	576	79	1120	16.44	23.1	9.3	18.59	15.13	29.5	17.7	21	272	0.91	7.8	272	764	179	590	93	1100	18.34	25.8	8	21.09	16.21
GA0152	ZheJiangZhenHaiHouShiHongJingZhongMian	ZheJiang	YangtzeRiver	YgR	203	761	146	592	57	1197	17.68	26.8	10.6	20.51	15.54	37.1	23.2	23.4	288	0.95	6.6	328	780	205	581	123	1111	15.79	28.7	16.5	18.22	13.96	36.2	29.2	20.89	271	0.89	7.9	172	736	127	586	45	1142	17.86	26.3	8.6	20.44	16
GA0153	QiangWeiNaLiangZhongMian-1	GuangXi	SouthChina	SCR	137	722	107	598	29	1164	16.59	27.9	12.9	19.17	14.92	33.4	23.2	22.42	258	1.01	4.6	NAN	NAN	NAN	NAN	NAN	NAN	NAN	NAN	NAN	NAN	NAN	NAN	NAN	NAN	NAN	NAN	NAN	213	674	182	609	31	1096	18.41	33.3	12	21.48	15.64
GA0154	WangMoSangLangDaMianHua	GuiZhou	SouthChina	SCR	139	648	126	597	13	1211	19.69	30.4	8.3	22.86	16.8	41.5	21.9	26.18	218	0.98	5.5	NAN	NAN	NAN	NAN	NAN	NAN	NAN	NAN	NAN	NAN	NAN	NAN	NAN	NAN	NAN	NAN	NAN	247	696	193	578	54	1124	18.2	26.1	9.8	21.14	16.17
GA0155	ShiJiaZhuangJianMian	HeBei	YellowRiver	YlR	148	723	109	566	39	1141	18.85	24.1	6.7	21.57	17.01	32.9	16.2	24.34	295	0.97	6.2	250	781	165	579	85	1174	16.44	26.6	13.5	19.17	14.53	36.4	26.6	21.53	276	0.92	6.8	159	660	141	603	18	1108	20.14	30.1	8.5	23.64	17.41
GA0156	BaMaNaTaoZhongMian	GuangXi	SouthChina	SCR	163	631	147	582	17	1080	19.62	26.8	5.7	22.35	17.64	33.5	14.3	25.33	229	0.98	5.2	155	683	129	596	25	1129	19.01	26.7	6.9	21.79	17.04	34.1	16.3	24.83	227	0.99	5	127	668	109	601	17	1070	18.8	30	9.7	21.77	16.38
GA0157	PingDongXiaoHua	GuiZhou	SouthChina	SCR	161	619	149	592	11	948	20.27	26.8	5.4	23.06	18.13	34.4	14.3	26.18	215	0.99	4.9	171	666	149	600	23	1094	16.94	30.7	13.5	19.53	14.97	36.3	25.2	22.63	210	0.98	4.5	161	711	126	582	35	1186	18.07	26.8	8.7	20.83	16.05
GA0158	AnGuoBaiJieBaiHua	HeBei	YellowRiver	YlR	111	617	101	577	10	970	19.89	29.4	6.1	23.06	17.55	36.6	15.7	27.1	242	0.96	5.5	157	717	119	593	38	1104	15.91	27.8	14.4	18.09	14.49	31.3	24	20.88	267	0.98	5.2	186	790	121	569	65	1214	16.59	28.7	13.7	19.19	14.77
GA0159	ZheJiangHaiYanHongGeng	ZheJiang	YangtzeRiver	YgR	135	743	98	573	37	1188	17.1	25.5	9.5	19.48	15.42	33	19.6	22.19	294	0.99	5.4	159	718	109	567	49	1061	14.62	28.1	23.9	16.99	13.13	33.7	36.3	19.59	282	0.98	5.3	169	645	143	594	25	937	20.59	31.7	9.6	24.34	17.16
GA0160	SanJiangBaJiangZhongMian	GuangXi	SouthChina	SCR	99	713	79	596	21	1160	19.98	27.6	6.3	22.77	17.79	35.2	15.9	25.84	252	1.02	4.6	125	787	83	598	42	1163	17.99	29	11.2	20.99	15.5	40.2	25.3	23.77	257	1.01	4.8	279	780	175	595	103	1074	16.26	29	16.1	19.15	14.11
GA0161	AnHuiXuanChengZhongMianGuangZi	AnHui	YangtzeRiver	YgR	140	655	121	581	19	1105	21.09	27.2	6.4	24.49	18.39	38.4	18.1	27.75	265	0.96	6.5	167	673	142	608	26	1056	18.91	29.8	9.5	21.86	16.35	39.7	22.1	25	217	0.91	6.8	238	736	178	615	60	1094	19.27	29.4	9.4	22.7	16.6
GA0162	AnHuiLiuAnDaHuaMaoZi	AnHui	YangtzeRiver	YgR	135	791	91	586	44	1214	18.52	26.2	7.8	21.24	16.51	34.9	18.4	24.13	301	0.99	5.7	187	783	131	604	56	1227	17	27.7	11.4	19.51	15.19	34.5	22.3	22.21	281	0.97	5.6	233	762	169	589	63	1213	18.77	25.7	7.7	21.75	16.74
GA0163	AnHuiFeiXiXiaoHeiZi	AnHui	YangtzeRiver	YgR	105	733	78	592	27	1167	17.67	22.3	6.4	19.97	16.26	29.4	14.2	22.54	323	1	5.2	225	765	147	580	78	1130	16.45	24.1	10.4	18.65	15	31.1	19.9	20.99	291	0.96	6.3	166	768	113	601	53	1125	16.86	26.5	12.1	19.65	15.08
GA0164	SongJiangBaiZi	ShangHai	YangtzeRiver	YgR	63	742	46	571	17	1173	17.57	24.1	8.7	20.01	15.94	32	18.4	22.54	281	0.95	5.9	200	773	131	571	69	1158	16.02	26.1	13.8	18.34	14.51	32	24.1	21.06	261	0.95	5.7	167	711	135	573	32	1279	18.66	29.5	10.6	22.05	16.07
GA0165	FaKuBaiZi	LiaoNing	YellowRiver	YlR	89	664	81	615	9	1265	23.29	29.5	6	27.14	19.66	43	19.5	30.38	213	0.99	4.9	134	638	119	586	15	1070	21.5	27.5	5.4	24.71	18.89	37.2	15.6	27.94	227	0.97	5.5	144	693	125	621	19	1194	19.97	27.8	6	23.01	17.74
GA0166	HeNanShangQiuHeiZi	HeNan	YellowRiver	YlR	122	701	105	624	17	1182	19.64	27.1	6	22.26	17.71	33.1	14.2	25.82	223	1	4.8	93	732	77	641	17	1170	19.16	29.7	6.2	21.27	17.28	33	13.8	24.67	216	0.99	4.3	326	678	270	600	56	1071	18.12	26.7	9.1	20.98	15.99
GA0167	ZiHeZhongMian	HeBei	YellowRiver	YlR	171	717	141	602	29	1356	18.6	27.3	8.6	21.65	16.31	37.5	20.7	24.64	270	0.95	6.2	299	709	234	602	65	1104	16.5	26.9	12.9	19.18	14.54	36.8	25.7	21.9	257	0.91	6.7	175	722	135	602	39	1127	18.17	25.5	7.9	20.77	16.42
GA0168	BaiJieMian	HeBei	YellowRiver	YlR	159	756	105	584	53	1102	16.81	24.9	9.9	19.19	15.31	31.3	19.3	21.99	282	0.98	5.9	253	695	198	586	55	1091	15.75	26.9	15.9	18.35	14.01	35.3	28.5	20.82	256	0.93	6.1	177	693	147	613	30	1083	18.6	31	11.9	22.23	15.95
GA0169	DongLanChangJingZhongMian	GuangXi	SouthChina	SCR	150	733	116	622	34	1117	19.13	26.8	7.4	22.15	17.02	35.2	17.6	25.16	259	0.99	5.5	169	742	132	610	37	1223	16.55	28.4	13.4	19.11	14.73	35.3	25	21.83	249	1	4.6	190	650	169	604	21	994	21.63	28.2	5.8	24.93	18.94
GA0170	TaiCangBaiZi(Liu)	JiangSu	YangtzeRiver	YgR	88	678	77	623	11	1050	23.12	24.2	2.8	26.01	21.07	31.3	9.3	29.26	242	1.01	4.5	138	660	119	597	19	1050	19.86	27.4	6.3	22.72	17.35	38	17.8	25.76	228	0.95	5.6	211	732	159	593	52	1188	18.87	26.3	8.7	22.02	16.74
GA0171	ZhaoXianHongJieMian	HeBei	YellowRiver	YlR	119	750	89	576	29	1308	18.5	26.7	9.4	21.5	16.32	36.7	21.6	24.31	300	0.97	6	149	750	106	596	43	1139	17.33	23.8	9.4	19.89	15.76	31.6	19.2	22.38	303	0.99	5.4	228	708	177	607	51	1063	18.87	28.9	10.2	22.3	16.36
GA0172	PingHuXiaoZhongGuangZi	ZheJiang	YangtzeRiver	YgR	145	734	104	582	41	1151	21.66	25.1	5.3	24.99	19.22	35.7	15.3	28.26	293	0.98	5.8	233	750	165	578	67	1176	17.96	23.8	7	20.42	16.35	31.4	15.7	23.21	254	0.89	7.6	201	751	157	622	44	1210	18.26	31.1	11.9	21.58	15.34
GA0173	TuQiaoXiaoHua	GuiZhou	SouthChina	SCR	158	696	128	603	30	1101	20.54	27.6	7.1	23.89	17.64	40.5	20.4	26.93	245	0.99	5.7	94	720	73	578	21	1219	18.92	23.7	4.6	20.92	17.57	27.8	10.6	23.3	272	1.02	4.4	167	648	151	605	16	1053	22.09	28.1	5.9	25.81	19.08
GA0174	JiJiaoZhongMian		UnKnown-	UnK	91	706	76	591	15	1299	21.79	28.3	4.7	24.89	19.32	35.7	13.5	28.33	248	1.01	4.5	NAN	NAN	NAN	NAN	NAN	NAN	NAN	NAN	NAN	NAN	NAN	NAN	NAN	NAN	NAN	NAN	NAN	151	734	108	588	43	1090	20	27.1	7.5	23.19	17.62
GA0175	JiangYinBaiZi102	JiangSu	YangtzeRiver	YgR	129	733	100	598	29	1193	22.47	23.2	3.5	25.32	20.43	31.6	11	28.35	269	0.99	5.7	137	718	102	600	35	1057	20.16	24.7	5.3	22.99	18.11	33.7	14.5	25.78	258	0.94	6.1	197	658	168	589	29	1053	18.29	28.7	9.1	21.07	16.25
GA0176	NaShangQuXiaoHua	GuiZhou	SouthChina	SCR	128	641	115	609	13	1008	19.32	29.3	7	21.86	17.19	35.3	16.6	25.23	225	1.02	4.2	169	743	133	624	36	1181	16.76	29.3	13.2	19.28	14.92	35.1	24.4	22.2	235	1.03	4.3	243	744	170	583	73	1124	16.52	25.8	12.9	19.21	14.64
GA0177	ZhaoXianDaQingJie	HeBei	YellowRiver	YlR	126	771	89	594	37	1199	17.09	23.5	9.2	19.55	15.64	30.5	18.2	22.02	285	0.93	7	216	811	121	568	95	1119	13.96	25.1	24.1	16.1	12.6	33	36.6	18.14	288	0.88	7.9	100	636	90	586	10	1081	20.2	26.8	6.4	23.24	17.99
GA0178	AnHuiHuaiNingXianHeiZi	AnHui	YangtzeRiver	YgR	113	652	101	593	11	1176	19.73	25.7	5	22.35	18.03	30.8	11.9	25.56	251	1	4.7	102	727	76	595	26	1120	19.13	25.3	5.9	21.64	17.35	32.1	14.3	24.58	275	1.01	5	293	720	217	591	75	1093	17.66	28.1	11.9	20.6	15.35
GA0179	GuangXiFuZhongZhongMian	GuangXi	SouthChina	SCR	199	858	111	585	87	1207	14.69	27.8	22.4	17.04	13.19	33.8	34.9	19.65	286	0.96	6.2	238	801	152	618	86	1125	14.44	32.6	27.2	17.1	12.28	42.1	43.8	19.73	257	0.95	6	265	696	223	613	41	1163	19.83	26.2	7.7	23.01	17.4
GA0180	LianHuaZhongMian	JiangXi	YangtzeRiver	YgR	150	681	123	598	27	1181	18.34	30.2	9.9	21.12	15.98	38.5	22.3	24.3	243	0.99	4.9	147	690	124	603	23	1138	18.3	29.7	9	20.89	16.13	36.7	20.1	23.82	223	0.97	5.2	168	615	153	570	15	1094	19.91	31.5	9.4	23.17	16.84
GA0181	LinZeZhongMian	GanSu	YellowRiver	YlR	119	660	101	576	18	1158	21.12	28.5	5.4	23.91	18.66	36.4	15.2	27.11	213	0.98	5	179	659	163	613	16	1173	19.1	27.6	6.9	21.72	16.77	37.4	18.3	24.4	214	0.96	5.7	217	738	163	590	55	1179	18.37	27.4	9.5	21.35	16.02
GA0182	DaYeDaRong	HuBei	YangtzeRiver	YgR	143	758	103	586	41	1189	17.83	27	9.9	20.68	15.99	33.9	20.2	23.56	282	0.98	5.6	363	795	222	588	141	1122	15.81	26.9	15.6	18.39	13.98	36.2	28.6	20.73	292	0.96	5.8	172	620	165	597	7	1203	19.2	30.7	10.2	22.42	16.33
GA0183	ChiMuHeiZhong	LiaoNing	YellowRiver	YlR	98	653	91	617	7	1142	19.9	26.5	4.5	22.12	18	32.6	12.2	25.38	223	1	4.7	NAN	NAN	NAN	NAN	NAN	NAN	NAN	NAN	NAN	NAN	NAN	NAN	NAN	NAN	NAN	NAN	NAN	173	660	146	575	27	1140	20.25	28.3	6.5	23.37	17.86
GA0184	HengFengTieZi	JiangXi	YangtzeRiver	YgR	98	677	84	592	14	1172	23.09	27.4	4.6	26.76	20.29	37.1	14.2	30.51	247	1	5.3	152	712	122	588	30	1212	21.1	28.4	5.6	24.37	18.55	37.1	15.5	27.97	230	0.99	4.9	152	692	119	589	33	1076	17.39	25.3	10.2	20.06	15.5
GA0185	XinPuXiaoHua	GuiZhou	SouthChina	SCR	137	716	103	579	34	1130	17.67	22.5	6.6	19.95	16.29	29.3	14.5	22.47	284	0.92	7.1	193	822	105	566	87	1132	14.32	24.6	20.5	16.39	13.01	31.8	32.1	18.52	282	0.9	7.6	221	681	185	606	37	1083	19.69	32.6	10.6	23.23	16.46
GA0186	JingXiSuiHuaiZhongMian	GuangXi	SouthChina	SCR	121	682	104	608	17	1117	20.05	27.8	5.9	22.84	17.77	36	15.7	26.44	233	1	4.5	166	668	145	617	21	1014	18.3	27.9	8.5	20.99	16.23	35.8	19.2	23.88	233	0.98	4.8	241	718	189	597	53	1154	21.12	33.6	9	25.18	17.27
GA0187	LeYeLuoXiZhongMian1-3	GuangXi	SouthChina	SCR	143	694	115	591	27	1097	18.6	27.7	7.1	21.05	16.81	32.7	15.4	23.99	227	1	4.6	NAN	NAN	NAN	NAN	NAN	NAN	NAN	NAN	NAN	NAN	NAN	NAN	NAN	NAN	NAN	NAN	NAN	186	743	141	612	45	1162	18.47	27.3	8.8	21.34	16.31
GA0188	ZheJiangJinHuaZhongMian	ZheJiang	YangtzeRiver	YgR	218	790	146	622	72	1124	19.35	26.1	6.2	21.98	17.04	36.9	17.5	24.94	261	0.98	6	187	780	131	606	56	1196	17.87	26	8.3	20.37	15.95	34.7	18.9	22.99	271	0.98	5.7	166	632	150	599	16	940	21.62	27.1	5.8	24.87	18.99
GA0189	XiaoMaoZi	HeBei	YellowRiver	YlR	135	674	119	610	16	1292	21.74	25	4.8	24.77	19.44	34.5	14	27.62	244	0.98	5.4	171	654	144	584	27	1046	17.73	26.8	9.2	20.18	15.99	33.1	18.8	22.86	246	0.97	5.8	139	623	125	572	14	1050	19.5	29.4	10.4	23.1	16.54
GA0190	YunNaFuNingZhongMian	YunNan	SouthChina	SCR	90	636	83	599	7	1050	22.38	22.9	3.5	25.48	20.37	31.5	10.7	28.66	271	0.99	5.3	181	690	143	580	38	1123	19.49	26.8	7.3	22.62	17.05	37.9	19.2	25.44	246	0.96	5.7	147	690	120	577	27	1179	17.7	29.8	12.5	20.93	15.12
GA0191	MengLaZhongMian	YunNan	SouthChina	SCR	107	711	79	583	28	1067	21.55	24.3	4.6	24.44	18.99	36.8	15.7	27.5	281	0.99	5.3	166	700	135	592	31	1185	18.81	26.8	7.1	21.54	16.6	36.5	18.1	24.57	241	0.93	6.8	341	664	300	607	41	1097	17.23	30.6	14.6	20.53	14.45
GA0192	ZongXuXiaoBenHua	ShanDong	YellowRiver	YlR	271	653	241	598	29	1107	19.5	28.5	9.3	22.88	16.75	40.6	23.3	25.77	230	0.89	7.1	215	700	173	583	43	1170	17.42	27	11	20.22	15.37	36.6	23.4	23.01	244	0.89	7.2	184	649	156	575	28	1061	19.62	32.3	9.5	22.95	16.67
GA0193	XueGuanXiaoHua	GuiZhou	SouthChina	SCR	101	760	77	607	23	1374	19.47	25.3	5.9	22.11	17.8	30.8	13.3	25.02	269	1.02	4.1	134	645	119	590	15	1082	17.88	30.35	10.6	20.685	15.685	37.5	22.3	23.815	237	1.005	4.6	187	698	142	572	45	1073	18.84	29.5	11.2	22.4	16
GA0194	DongXiangTieZi	JiangXi	YangtzeRiver	YgR	115	720	86	566	29	1167	22.63	23.8	4.1	25.82	20.32	33.7	12.8	28.96	289	0.97	6.3	NAN	NAN	NAN	NAN	NAN	NAN	NAN	NAN	NAN	NAN	NAN	NAN	NAN	NAN	NAN	NAN	NAN	150	871	85	614	65	1204	17.81	25.6	8.9	20.57	16.08
GA0195	AnHuiXuanChengZhongZiMianBaiZi	AnHui	YangtzeRiver	YgR	121	802	78	600	43	1170	17.59	25.1	7.8	20.04	16.13	30.1	15.6	22.85	279	1	5.1	103	779	70	572	33	1185	17.62	25.8	8.9	20.27	16.03	31.5	17.6	23.21	279	1.01	4.9	NAN	NAN	NAN	NAN	NAN	NAN	NAN	NAN	NAN	NAN	NAN
GA0196	MoJiangNaHaZhongMian	YunNan	SouthChina	SCR	127	608	117	576	10	1012	19.49	28.8	7.4	22.53	17.31	35.4	17	25.96	220	0.99	4.5	NAN	NAN	NAN	NAN	NAN	NAN	NAN	NAN	NAN	NAN	NAN	NAN	NAN	NAN	NAN	NAN	NAN	153	686	129	591	25	1175	19.57	29.3	9.4	22.86	16.77
GA0197	AnHuiTongChengZhongMianGuangZi	AnHui	YangtzeRiver	YgR	136	656	121	597	15	1136	19.35	25.5	5.8	21.79	17.58	31.9	13.9	24.69	228	0.98	4.9	209	722	164	604	45	1204	17.88	28.9	9.1	20.23	15.53	39	22.1	22.95	211	0.92	6.7	341	682	277	600	64	1046	19.04	33.8	11.5	22.54	15.91
GA0198	FuJianShenShanXiangZiHuaZhongMian	FuJian	SouthChina	SCR	175	666	151	594	25	1071	20.88	28.9	6.4	24.2	18.18	38.6	17.6	27.72	227	0.98	4.6	241	699	186	588	55	1082	17.24	29.7	12.1	20.16	14.98	38.9	25	23.62	227	0.95	5.8	255	770	175	585	80	1175	16.46	25.9	12.1	18.92	14.75
GA0199	DingXianXiaoBaiJieMian	HeBei	YellowRiver	YlR	196	757	139	581	57	1180	16.32	24.8	11.8	18.88	14.64	34	23.2	21.46	277	0.92	6.7	235	838	144	596	91	1213	13.79	27.8	28.4	15.98	12.28	35.1	41.8	18.34	274	0.9	7.8	151	734	112	608	39	1109	19.55	28.2	7.4	22.54	17.33
GA0200	GanSuWuDuZhongMian	GanSu	YellowRiver	YlR	155	693	127	579	29	1201	18.99	28.2	8.1	21.96	16.8	36.2	18.7	25.11	247	1	5	180	701	149	610	31	1118	17.55	27.7	9.5	20.01	15.77	33.7	19.3	23.11	237	1.01	4.6	147	708	107	596	41	1032	21.82	29.6	6.2	25.23	18.69
GA0201	GaoTaiZhongMian	GanSu	YellowRiver	YlR	154	710	126	630	28	1092	21.64	32.5	8.5	25.14	16.74	54.1	30.2	27.9	209	0.98	5.8	103	655	89	587	15	1063	20.1	29.1	6.5	23.07	17.55	38.2	17.5	26.08	223	1.01	4.5	137	719	108	613	29	1120	18.58	29.5	9.6	21.45	16.26
GA0202	XinPingTuMian	YunNan	SouthChina	SCR	128	688	105	586	23	1163	20.27	28.3	6.6	23.29	17.79	37.4	17.4	26.49	238	1	4.7	131	645	113	572	18	1098	17.91	27.5	9.3	20.57	16.02	34.4	19.6	23.52	233	0.98	4.9	225	765	163	606	63	1173	18.91	26.8	8.8	22.01	16.7
GA0203	DaZiJieMian	HeBei	YellowRiver	YlR	165	748	119	592	46	1147	18.79	25.8	7	21.43	16.86	33.9	16.7	24.42	294	0.99	5.5	NAN	NAN	NAN	NAN	NAN	NAN	NAN	NAN	NAN	NAN	NAN	NAN	NAN	NAN	NAN	NAN	NAN	221	677	188	594	33	1157	21.16	25.4	5.7	24.42	18.66
GA0204	XinGanZhongMian	JiangXi	SouthChina	SCR	135	696	105	588	29	1078	20.17	24.4	6.3	23.17	17.92	35.5	17.2	25.94	281	0.95	6.1	215	735	171	624	43	1165	18.03	28.4	9.5	20.75	15.96	36	20.4	23.8	233	0.98	5.3	139	672	116	602	23	1033	20.76	27.1	6.5	24.08	18.41
GA0205	XiaoBaiHuaZhongMian	HeBei	YellowRiver	YlR	115	675	95	565	21	1139	21.61	23.3	3.6	24.35	19.72	30.9	10.8	27.09	268	0.98	5.3	167	726	116	567	51	1131	18.39	24.2	7.2	21.02	16.77	31.1	15.9	23.56	281	0.97	5.8	147	671	129	593	19	1193	18.11	29	10	20.95	16.02
GA0206	NanDanBaDiZhongMian	GuangXi	SouthChina	SCR	157	735	123	611	34	1185	19.63	25.9	5.6	22.36	17.75	32.6	13.9	25.34	262	1	4.7	183	724	141	586	41	1196	16.48	28.8	14.9	19.3	14.52	36.9	27.7	22.04	246	0.99	5.1	169	669	149	615	20	1077	18.5	29.9	9.5	21.31	16.32
GA0207	ZiYunXiaoHua	GuiZhou	SouthChina	SCR	126	630	119	604	7	995	20.47	28.4	6.5	23.64	18.11	36.1	16.2	26.88	226	0.99	4.8	161	641	146	589	15	1199	16.99	29.6	11.9	19.34	15.18	34.6	22.5	22.28	222	0.99	5	175	665	146	595	29	1029	17.69	30.9	11.5	20.4	15.55
GA0208	DaGuanXiaoHua	GuiZhou	SouthChina	SCR	157	660	141	600	16	1151	18.36	28.9	7.6	20.71	16.44	34.3	16.7	23.96	216	1	4.4	162	629	148	598	14	961	18.49	29.7	9.2	21.25	16.41	35.7	19.6	24.23	214	1.01	4.8	337	725	254	586	83	1152	15.28	30.9	21.1	18.08	13.12
GA0209	NanDanHuaiLiZhongMian	GuangXi	SouthChina	SCR	203	694	167	602	36	1115	18.62	28	9.1	21.6	16.31	37.7	21.3	24.61	254	0.96	5.6	251	694	196	583	55	1092	17.68	27.6	10.2	20.48	15.31	39.3	23.9	22.96	257	0.98	5.7	173	760	130	627	43	1181	17.38	27.9	10.8	20.12	15.5
GA0210	ZiJingZhongMian	GuiZhou	SouthChina	SCR	117	698	94	598	23	1092	21.64	28.8	6	25.28	18.74	39.4	17.2	28.66	223	0.99	4.9	126	729	100	594	26	1200	18.81	24.4	5.8	21.12	17.01	32.6	14.8	23.56	262	0.98	5.5	191	714	151	609	41	1146	16.29	24	11.5	18.66	14.71
GA0211	DuiHua	ShanDong	YellowRiver	YlR	185	721	138	594	47	1086	17.45	22.2	7.1	19.7	16.01	30.1	15.6	22.18	272	0.92	7.1	165	717	123	589	43	1152	16.64	25.9	13.5	19.07	15.08	32.3	23.8	21.61	254	0.91	7.1	189	707	149	589	40	1137	17	26.9	11.5	19.64	15.2
GA0212	JinXianZhongMian	HeBei	YellowRiver	YlR	161	665	139	593	23	1132	18.64	24.3	6.4	21.24	16.93	31.8	14.9	23.85	246	0.93	6.6	NAN	NAN	NAN	NAN	NAN	NAN	NAN	NAN	NAN	NAN	NAN	NAN	NAN	NAN	NAN	NAN	NAN	237	697	187	584	50	1109	18.95	27.8	8.3	22.05	16.57
GA0213	AnHuiTaiHeShuangFuQuXinGouXiang	AnHui	YangtzeRiver	YgR	127	697	101	581	25	1156	17.36	26.2	8.7	19.71	15.51	34.7	19.4	22.43	278	1	4.8	169	692	143	608	26	1151	16.14	28	13.5	18.39	14.33	35.6	25.4	21.02	257	0.97	5.5	183	720	139	588	43	1161	19.29	22.6	5.1	21.89	17.75
GA0214	BaiMiLaHuangHuaHeiZi		Exotic-	Exo	172	708	135	587	37	1171	18.04	22.8	6.4	20.42	16.65	28.9	13.8	23.13	272	0.96	6.2	147	682	117	586	31	1063	17.03	24.8	8.5	19.21	15.77	28.3	15.5	22.06	256	0.97	5.8	219	717	177	605	41	1205	17.81	29.3	11.1	20.79	15.49
GA0215	DeBaoBaTouZhongMian	GuangXi	SouthChina	SCR	138	758	105	597	33	1241	19.4	27	6.6	22.27	16.99	37.7	18	25.37	245	1	4.9	215	716	172	613	43	1137	17.21	28.8	10.9	19.8	15.09	37.6	23.3	22.54	236	0.97	5.2	NAN	NAN	NAN	NAN	NAN	NAN	NAN	NAN	NAN	NAN	NAN
[truncated: 6 more columns]

## Sheet: Table S2
Table S2 Details of single fiber quality traits considered for the study.
NEPS
TNN	Total nep cnt = Count of all neps in a sample (fiber and seed coat neps)
TNS	Total nep mean size = Average size of all neps (fiber and seed coat neps) counted in microns
FNN	Fiber nep cn (NepCnt/g) = Nep Count
FNS	Nep [m] = Nep Size
SCN	SC nep count (SCN Cnt/g) = Seed Coat Nep Count
SCS	SC nep mean size (SCN [ m]) = Average size of all seed coat neps in microns
Length
LW	L (w) = Mean length (weight) of the fibers in the sample
LWCV	L (w) CV [%] = Variation of the fiber length around average (weight) [%]
SFCW	SFC (w) [%] = Short Fiber Content in [%] of all fibers below 0.50 inches or12.7 mm (weight)
UQLW	UQL (w) = Upper Quartile Length (weight); length of the longer 5% of all fibers in the sample
LNCV	L (n) CV [%] = Variation of the fiber length around average (number) [%]
Ln	L (n) = Mean length (number) of the fibers in the sample
SFCN	SFC (n) [%] = Short Fiber Content in [%] of all fibers below 0.50 inches or12.7 mm (number)
Ln5	L (n) 5% = The 5% Length (number); length of the longer 5% of all fibers (number)
Maturity
MR	Mat Ratio = Maturity Ratio [%]
IMM	IFC = Immature Fiber Content
Fineness
Mtex	Fineness = Fineness [millitex]

## Sheet: Table S3
Table S3 Summary statistics of single fiber quality traits evaluated across three environments.
Traits	Anyang (AY)					(Hainan) HN					Xinjiang (XJ)
	Mean	Min	Max	Std Dev	CV	Mean	Min	Max	Std Dev	CV	Mean	Min	Max	Std Dev	CV
TNN	141.367	63	271	36.9838	26.1615	192.025	51	363	57.6064	29.9995	198.357	91	389	55.6406	28.0508
TNS	708.884	608	859	48.1508	6.79248	729.793	629	868	50.787	6.9591	707.272	615	871	44.8028	6.33459
FNN	110.372	46	241	26.5601	24.0642	142.734	35	282	38.8072	27.1885	156.042	85	340	41.8221	26.8018
FNS	592.326	551	635	14.8061	2.49966	594.773	565	685	17.002	2.85856	597.319	567	637	13.5365	2.26621
SCN	30.9535	7	99	17.1671	55.4608	49.3054	9	150	27.3642	55.4993	42.3333	5	129	22.246	52.5496
SCS	1139.2	878	1374	72.3915	6.35459	1140.38	961	1425	55.2244	4.84263	1126.35	937	1344	65.0049	5.77128
LW	19.2742	14.69	23.29	1.76257	9.14471	17.2941	13.28	21.76	1.65901	9.59288	18.9287	13.92	22.85	1.59731	8.43859
LWCV	26.2023	22.1	32.5	1.916	7.31234	26.6131	21.7	33	2.11585	7.95042	27.7352	21.9	34.1	2.21298	7.97896
SFCW	11.9865	2.8	57	9.64564	80.4707	11.2813	3.6	30.5	5.10517	45.2534	9.12441	3.7	30.6	3.07937	33.7487
UQLW	22.0809	17.04	27.14	2.0115	9.10966	19.8062	15.28	25.14	1.8564	9.37287	21.9483	16.28	26.44	1.85794	8.4651
Ln	17.2254	13.19	21.07	1.53271	8.89797	15.46	11.82	19.06	1.47975	9.57151	16.6096	12.23	20.02	1.36517	8.21916
LNCV	34.3786	28.2	54.1	3.24063	9.4263	34.3675	27.8	48	3.41092	9.92485	37.2531	29	49.6	3.58706	9.62891
SFCN	22.5284	9.3	66.9	10.6609	47.322	22.1007	9.8	43.8	6.55816	29.6739	20.9514	10.7	45	4.61006	22.0036
Ln5	25.1241	19.65	30.51	2.17779	8.66812	22.5117	17.18	28.31	2.05895	9.14614	24.9979	19.16	29.93	2.04386	8.17612
MR	0.980233	0.89	1.04	0.0278253	2.83864	0.950665	0.85	1.03	0.0405766	4.26823	0.947512	0.86	1.02	0.0334341	3.52862
IMM	5.46977	3.9	7.7	0.764986	13.9857	6.02438	4.2	9.1	1.00772	16.7274	6.16948	4.2	8.6	0.917934	14.8786
Mtex	259.126	209	327	23.6661	9.13305	254.266	195	312	23.0145	9.05136	250.854	198	316	23.8753	9.5176

## Sheet: Table S4
Table S4 List of chromosome-wise distribution of high quality SNPs used for Genome Wide Association Study.
Chromosome	SNPs
Chr01	110940
Chr02	59854
Chr03	106801
Chr04	116173
Chr05	98471
Chr06	93612
Chr07	125699
Chr08	80103
Chr09	95437
Chr10	119843
Chr11	116677
Chr12	63376
Chr13	119483
UN Chr	118533
Total	1425002

## Sheet: Table S5
Table S5 Summary of significant (P<0.00001) associations among single fiber quality traits and significant SNPs.
Traits	Quality Model	Chr01	Chr02	Chr03	Chr04	Chr05	Chr06	Chr07	Chr08	Chr09	Chr10	Chr11	Chr12	Chr13	UN Chr	Total
FNS	NEPS	11	103	22	288	27	39	101	4	705	6	362	13	27	36	1744
SCN	NEPS	9	23	32	72	512	5	34	29	87	35	50	24	31	31	974
TNN	NEPS	18	10	4	41	205	16	50	7	69	19	13	7	58	13	530
TNS	NEPS	12	8	18	29	32	43	56	14	13	32	45	6	27	20	355
FNN	NEPS	44	7	18	27	38	25	17	4	28	36	44	4	49	9	350
SCS	NEPS	4	1	2	1	15	7	14	6	13	81	1	8	9	6	168
SFCW	Length	36	113	152	45	170	239	191	19	24	86	112	21	32	87	1327
SFCN	Length	42	26	203	34	102	150	133	22	14	27	50	21	19	65	908
Ln	Length	41	21	185	4	54	143	35	31	6	5	13	3	12	21	574
Ln5	Length	46	19	33	30	42	246	17	35	6	38	3	4	3	19	541
UQLW	Length	38	25	33	20	45	237	25	34	7	32	9	4	5	14	528
LW	Length	29	32	41	6	47	231	21	34	7	10	20	4	11	14	507
LNCV	Length	32	24	15	37	5	7	10	101	17	68	22	19	43	20	420
LWCV	Length	6	4	5	11	23	4	15	30	14	23	10	18	10	6	179
IMM	Maturity	95	84	8	30	49	2	47	3	15	14	62	4	58	24	495
MR	Maturity	14	69	2	29	51	10	15	25	40	12	75		33	27	402
Mtex	Fineness	9	3	5	122	84	7	122	4	5	47	8	3	4	9	432
Total		486	572	778	826	1501	1411	903	402	1070	571	899	163	431	421	10434

## Sheet: Table S6
Table S6 Summary of significant (P<0.00001) associations among single fiber quality traits and significant SNPs across three evaluated environments.
Row Labels	AY	HN	XJ	Grand Total
FNN	108	95	147	350
FNS	157	1273	314	1744
SCS	55	113		168
SCN	639	204	131	974
TNS	84	140	131	355
TNN	257	177	96	530
Ln5	97	137	307	541
Ln	141	199	234	574
LNCV	116	211	93	420
LW	95	106	306	507
LWCV	106	73		179
SFCN	328	275	305	908
SFCW	412	324	591	1327
UQLW	98	122	308	528
IMM	255	142	98	495
MR	221	112	69	402
Mtex	176	115	141	432
Grand Total	3345	3818	3271	10434
AY: Anyang
HN: Hainan
XJ: Xinjiang

## Sheet: Table S7
Table S7 Summary of significant (P<0.00001) associations among four major categories of single fiber quality traits and significant SNPs across three environments.
Quality Models	AY	HN	XJ	Grand Total
NEPS	1300	2002	819	4121
Length	1393	1447	2144	4984
Maturity	476	254	167	897
Fineness	176	115	141	432
Grand Total	3345	3818	3271	10434
AY: Anyang
HN: Hainan
XJ: Xinjiang

## Sheet: Table S8
Table S8. Detailed overview of selected significant (P<0.00001) associations among 177 Lead SNPs with different Single fiber quality traits evaluated across three environments
Lead SNP	Associations	AY	HN	XJ	Env	Max LogP	MinLogP	Catogry	L	N	M	F	Ln	Ln5	Ln_CV	LW	UQLW	SFCN	SFCW	FNN	FNS	TNN	SCN	IMM	MR	Mtex	Pleiotropy
Chr02_43206750	1		H		H	6.95717	6.95717	N		N											1						1
Chr02_96542344	2	A			A	12.6849	6.33353	L	L									1	1								2		No. Traits	Count	Pleiotropy
Chr02_98054705	1			X	X	6.32394	6.32394	L	L						1												1		1	128	No
Chr02_98307900	1	A			A	7.21884	7.21884	N		N													1				1		2	96	Yes
Chr02_98401496	1		H		H	6.39224	6.39224	N		N													1				1		4	4	Yes
Chr02_98422900	1		H		H	6.70765	6.70765	M			M													1			1
Chr03_125412433	2			X	X	12.5952	6.28541	L	L				1			1											2		Row Labels	Count of Env
Chr03_132485926	1	A			A	6.67599	6.67599	L	L									1									1		Anyang	155
Chr03_132486050	1	A			A	6.26104	6.26104	L	L									1									1		Henan	47
Chr03_132486228	1	A			A	6.69276	6.69276	L	L									1									1		Xinjiang	26
Chr03_132486265	1	A			A	6.28756	6.28756	L	L									1									1		Total Assoc	228
Chr03_132486313	1	A			A	6.79852	6.79852	L	L									1									1
Chr03_132486381	1	A			A	6.24938	6.24938	L	L									1									1
Chr03_132486392	1	A			A	6.18804	6.18804	L	L									1									1
Chr03_132486394	1	A			A	6.32532	6.32532	L	L									1									1
Chr03_132486410	1	A			A	6.28093	6.28093	L	L									1									1
Chr03_132486437	1	A			A	6.51098	6.51098	L	L									1									1
Chr03_132486462	1	A			A	6.77243	6.77243	L	L									1									1
Chr03_132486482	2	A			A	13.447	6.6542	L	L									1	1								2
Chr03_132486483	2	A			A	13.447	6.6542	L	L									1	1								2
Chr03_132486645	1	A			A	6.62588	6.62588	L	L									1									1
Chr03_132486783	1	A			A	6.53731	6.53731	L	L									1									1
Chr03_132486989	1	A			A	6.71062	6.71062	L	L									1									1
Chr03_132487175	1	A			A	6.24787	6.24787	L	L									1									1
Chr03_132487512	1	A			A	6.53753	6.53753	L	L									1									1
Chr03_132489014	2	A			A	13.6577	6.37843	L	L									1	1								2
Chr03_132489018	2	A			A	13.6238	6.36153	L	L									1	1								2
Chr03_132489230	1	A			A	6.36784	6.36784	L	L									1									1
Chr03_19571145	1			X	X	6.46288	6.46288	N		N										1							1
Chr03_5172392	2	A			A	12.9139	6.31298	L	L									1	1								2
Chr04_40441136	1	A			A	6.27138	6.27138	N		N													1				1
Chr04_94752092	1		H		H	6.61131	6.61131	N		N											1						1
Chr05_10899135	2	A			A	13.9634	6.84748	L	L									1	1								2
Chr05_10899579	2	A			A	13.627	6.58153	L	L									1	1								2
Chr05_10899796	2	A			A	16.946	7.98218	L	L									1	1								2
Chr05_10902237	1	A			A	6.48178	6.48178	L	L									1									1
Chr05_10902278	1	A			A	6.37296	6.37296	L	L									1									1
Chr05_10903108	2	A			A	14.3596	6.67293	L	L									1	1								2
Chr05_10903333	1	A			A	6.24479	6.24479	L	L									1									1
Chr05_10903345	1	A			A	6.44357	6.44357	L	L									1									1
Chr05_10903392	2	A			A	14.595	6.88994	L	L									1	1								2
Chr05_10903510	2	A			A	14.1893	6.74912	L	L									1	1								2
Chr05_10905142	2	A			A	14.1649	6.66677	L	L									1	1								2
Chr05_10905571	1	A			A	6.42583	6.42583	L	L									1									1
Chr05_10906042	1	A			A	6.39086	6.39086	L	L									1									1
Chr05_10919967	2	A			A	12.579	6.21234	L	L									1	1								2
Chr05_10920224	1	A			A	6.48751	6.48751	L	L									1									1
Chr05_10920247	1	A			A	6.31333	6.31333	L	L									1									1
Chr05_10920599	2	A			A	15.2215	7.07082	L	L									1	1								2
Chr05_10920782	2	A			A	16.9517	8.01542	L	L									1	1								2
Chr05_10921414	2	A			A	14.5564	6.81601	L	L									1	1								2
Chr05_10921709	2	A			A	13.1763	6.16838	L	L									1	1								2
Chr05_10921841	1	A			A	6.66598	6.66598	L	L									1									1
Chr05_10921851	1	A			A	6.61333	6.61333	L	L									1									1
Chr05_10924077	2	A			A	14.4959	6.9734	L	L									1	1								2
Chr05_10924091	2	A			A	13.8617	6.65078	L	L									1	1								2
Chr05_1155053	1		H		H	6.2584	6.2584	N		N											1						1
Chr05_12027948	1		H		H	6.53428	6.53428	M			M													1			1
Chr05_12305272	1		H		H	6.61684	6.61684	N		N											1						1
Chr05_86618304	1		H		H	7.06191	7.06191	F				F														1	1
Chr05_86618315	1		H		H	7.06191	7.06191	F				F														1	1
Chr05_91004876	1	A			A	6.4611	6.4611	N		N													1				1
Chr05_91011284	1	A			A	6.1811	6.1811	N		N													1				1
Chr05_91014669	1	A			A	6.82907	6.82907	N		N													1				1
Chr05_91015051	1	A			A	6.35024	6.35024	N		N													1				1
Chr05_91016684	1	A			A	6.56936	6.56936	N		N													1				1
Chr05_91016695	1	A			A	6.66414	6.66414	N		N													1				1
Chr05_91021830	1	A			A	6.37454	6.37454	N		N													1				1
Chr05_91021831	1	A			A	6.37454	6.37454	N		N													1				1
Chr05_91028726	1	A			A	6.84733	6.84733	N		N													1				1
Chr05_91029957	1	A			A	6.23901	6.23901	N		N													1				1
Chr05_91032456	1	A			A	7.24258	7.24258	N		N													1				1
Chr05_91032481	1	A			A	7.28155	7.28155	N		N													1				1
Chr05_91033069	1	A			A	6.51024	6.51024	N		N													1				1
Chr05_91033176	1	A			A	7.17116	7.17116	N		N													1				1
Chr05_91033194	2	A			A	15.3064	6.34943	N		N												1	1				2
Chr05_91033229	2	A			A	16.5581	6.65118	N		N												1	1				2
Chr05_91033248	2	A			A	16.7672	6.67266	N		N												1	1				2
Chr05_91033548	1	A			A	6.15661	6.15661	N		N													1				1
Chr05_91033579	1	A			A	6.25769	6.25769	N		N													1				1
Chr06_10253324	1		H		H	7.44707	7.44707	N		N											1						1
Chr06_120543241	1			X	X	6.6804	6.6804	L	L										1								1
Chr06_17054758	1			X	X	7.12864	7.12864	N		N										1							1
Chr06_25105900	1			X	X	6.83268	6.83268	N		N										1							1
Chr06_25436143	1			X	X	7.03856	7.03856	N		N										1							1
Chr06_28285468	1			X	X	6.64958	6.64958	N		N										1							1
Chr06_8484343	1			X	X	6.20275	6.20275	L	L							1											1
Chr06_8527536	1			X	X	6.34649	6.34649	L	L							1											1
Chr06_8542004	1			X	X	6.39667	6.39667	L	L							1											1
Chr06_8548284	1			X	X	6.1631	6.1631	L	L							1											1
Chr06_8554709	3			X	X	26.8711	6.16234	L	L				1	1		1	1										4
Chr06_8555651	2			X	X	12.6994	6.26125	L	L					1		1											2
Chr06_8570435	1			X	X	6.19723	6.19723	L	L							1											1
Chr07_31330589	2	A			A	12.9284	6.27038	L	L									1	1								2
Chr07_31884714	2	A			A	14.3071	6.78561	L	L									1	1								2
Chr07_34977603	1	A			A	6.14895	6.14895	L	L										1								1
Chr07_35118709	2	A			A	13.8882	6.52373	L	L									1	1								2
Chr07_35170580	2	A			A	14.8227	7.06539	L	L									1	1								2
Chr07_35285543	1	A			A	6.8564	6.8564	L	L										1								1
Chr07_35785189	2	A			A	13.1569	6.18201	L	L									1	1								2
Chr07_35793102	2	A			A	13.3752	6.28832	L	L									1	1								2
Chr07_35878062	2	A			A	13.3611	6.25073	L	L									1	1								2
Chr07_35996809	1	A			A	6.42366	6.42366	L	L										1								1
Chr07_36086509	1	A			A	6.57525	6.57525	L	L										1								1
Chr07_36482600	1	A			A	6.76944	6.76944	L	L										1								1
Chr07_37547930	2	A			A	14.7304	6.79896	L	L									1	1								2
Chr07_37677590	2	A			A	13.3751	6.50609	L	L									1	1								2
Chr07_37813847	2	A			A	13.3724	6.29373	L	L									1	1								2
Chr07_37859881	1	A			A	6.491	6.491	L	L										1								1
Chr07_37868590	2	A			A	13.8345	6.77154	L	L									1	1								2
Chr07_37982329	1	A			A	6.72975	6.72975	L	L										1								1
Chr07_38063565	2	A			A	13.3988	6.20867	L	L									1	1								2
Chr07_39281494	2	A			A	13.9089	6.46554	L	L									1	1								2
Chr07_39342186	2	A			A	12.8345	6.22466	L	L									1	1								2
Chr07_40049838	2	A			A	12.9199	6.2534	L	L									1	1								2
Chr07_40162596	1	A			A	6.54332	6.54332	L	L										1								1
Chr07_40391407	1	A			A	6.4616	6.4616	L	L										1								1
Chr07_40942049	2	A			A	12.9264	6.25678	L	L									1	1								2
Chr07_60412156	2	A			A	16.693	7.98779	L	L									1	1								2
Chr07_6455940	1	A			A	6.46179	6.46179	N		N												1					1
Chr08_3041999	1			X	X	6.18124	6.18124	N		N													1				1
Chr08_3156954	1			X	X	7.05533	7.05533	F				F														1	1
Chr08_4746620	1	A			A	6.55353	6.55353	M			M														1		1
Chr09_38892669	1			X	X	6.37001	6.37001	M			M														1		1
Chr09_62455363	1		H		H	6.44568	6.44568	N		N													1				1
Chr09_62455391	1		H		H	7.76625	7.76625	N		N													1				1
Chr09_69697601	1		H		H	6.66762	6.66762	L	L										1								1
Chr09_80026784	1		H		H	6.68746	6.68746	N		N											1						1
Chr09_80033369	1		H		H	6.37753	6.37753	N		N											1						1
Chr09_80102086	1		H		H	6.15882	6.15882	N		N											1						1
Chr09_80171031	1		H		H	6.35858	6.35858	N		N											1						1
Chr09_80171042	1		H		H	6.32588	6.32588	N		N											1						1
Chr09_80171726	1		H		H	6.36711	6.36711	N		N											1						1
Chr09_80172069	1		H		H	6.30499	6.30499	N		N											1						1
Chr09_80172071	1		H		H	6.31031	6.31031	N		N											1						1
Chr09_80172082	1		H		H	6.31031	6.31031	N		N											1						1
Chr09_80172210	1		H		H	6.60586	6.60586	N		N											1						1
Chr09_80174376	1		H		H	6.29664	6.29664	N		N											1						1
Chr09_80174513	1		H		H	7.30073	7.30073	N		N											1						1
Chr09_80181861	1		H		H	9.02839	9.02839	N		N											1						1
Chr09_83924861	1		H		H	7.19714	7.19714	N		N											1						1
Chr09_83924873	1		H		H	7.513	7.513	N		N											1						1
Chr10_118868772	1			X	X	6.55602	6.55602	N		N										1							1
Chr10_7384271	2			X	X	15.47	7.62569	N		N										1		1					2
Chr10_8895001	1	A			A	6.51727	6.51727	N		N													1				1
Chr11_117625664	1	A			A	6.21897	6.21897	M			M														1		1
Chr11_117664066	1	A			A	6.44772	6.44772	M			M														1		1
Chr11_117672539	1	A			A	6.22949	6.22949	M			M														1		1
Chr11_117679776	2	A			A	13.003	6.19955	M			M													1	1		2
Chr11_117680417	1	A			A	6.80305	6.80305	M			M														1		1
Chr11_117684360	1	A			A	7.00842	7.00842	M			M														1		1
Chr11_117694675	1	A			A	6.27029	6.27029	M			M														1		1
Chr11_117706033	1	A			A	7.37134	7.37134	M			M														1		1
Chr11_4421634	1		H		H	6.17369	6.17369	N		N											1						1
Chr11_4421636	1		H		H	6.24049	6.24049	N		N											1						1
Chr11_4429861	1		H		H	6.84093	6.84093	N		N											1						1
Chr11_4429880	1		H		H	6.71422	6.71422	N		N											1						1
Chr11_4430231	1		H		H	6.3482	6.3482	N		N											1						1
Chr11_4430257	1		H		H	6.49263	6.49263	N		N											1						1
Chr11_4483112	1		H		H	6.54922	6.54922	N		N											1						1
Chr11_4594835	1		H		H	6.60647	6.60647	N		N											1						1
Chr11_4602190	1		H		H	6.19745	6.19745	N		N											1						1
Chr11_4618129	1		H		H	6.25269	6.25269	N		N											1						1
Chr11_4628853	1		H		H	6.44762	6.44762	N		N											1						1
Chr11_4642233	1		H		H	6.21291	6.21291	N		N											1						1
Chr11_4642236	1		H		H	6.23469	6.23469	N		N											1						1
Chr11_4914923	1		H		H	6.74827	6.74827	N		N											1						1
Chr11_99041241	2	A			A	13.0985	6.52676	L	L									1	1								2
Chr12_1300370	1		H		H	6.27464	6.27464	N		N											1						1
Chr13_119015196	1	A			A	7.57556	7.57556	L	L						1												1
Chr13_82272104	1		H		H	7.28691	7.28691	L	L						1												1
Chr13_94433374	2		H		H	16.434	8.00576	N		N										1		1					2
Chr14_136500930	2	A			A	13.2035	6.15331	L	L									1	1								2
Chr14_155212512	1	A			A	7.33643	7.33643	L	L						1												1
Chr14_169881952	1		H		H	6.50095	6.50095	N		N											1						1
Chr14_218279932	1	A			A	6.40585	6.40585	L	L										1								1
Chr14_93239994	2	A			A	14.189	6.69783	N		N												1	1				2
Total Associations	228	155	47	26									2	2	4	8	1	66	51	8	36	7	27	3	10	3

## Sheet: Table S9
Table S9. Details of nearby genes in the vicinity of 177 lead SNPs related to single fiber quality traits across three environments.
Lead SNP	Associations	Env	Max LogP	MinLogP	Catogry	Pleiotropy	SNP Location	5'_Gene_ID	5'_Gene_distance	3'_Gene_ID	3'_Gene_distance
Chr02_43206750	1	H	6.95717	6.95717	N	No	intergenic	Ga02G0766	505865	Ga02G0767	154613
Chr02_96542344	2	A	6.33353	6.33353	L	Yes	intergenic	Ga02G1581	9852	Ga02G1582	104192
Chr02_98054705	1	X	6.32394	6.32394	L	No	upstream	Ga02G1692	-	-	-
Chr02_98307900	1	A	7.21884	7.21884	N	No	intergenic	Ga02G1729	5390	Ga02G1730	14324
Chr02_98401496	1	H	6.39224	6.39224	N	No	intronic	Ga02G1738	-	-	-
Chr02_98422900	1	H	6.70765	6.70765	M	No	upstream	Ga02G1741	-	-	-
Chr03_125412433	2	X	6.28541	6.28541	L	Yes	intergenic	Ga03G2000	7148	Ga03G2001	19281
Chr03_132485926	1	A	6.67599	6.67599	L	No	downstream	Ga03G2388, Ga03G2389	-	-	-
Chr03_132486050	1	A	6.26104	6.26104	L	No	downstream	Ga03G2388, Ga03G2389	-	-	-
Chr03_132486228	1	A	6.69276	6.69276	L	No	downstream	Ga03G2388, Ga03G2389	-	-	-
Chr03_132486265	1	A	6.28756	6.28756	L	No	downstream	Ga03G2388, Ga03G2389	-	-	-
Chr03_132486313	1	A	6.79852	6.79852	L	No	downstream	Ga03G2388, Ga03G2389	-	-	-
Chr03_132486381	1	A	6.24938	6.24938	L	No	downstream	Ga03G2388	-	-	-
Chr03_132486392	1	A	6.18804	6.18804	L	No	downstream	Ga03G2388, Ga03G2389	-	-	-
Chr03_132486394	1	A	6.32532	6.32532	L	No	downstream	Ga03G2388, Ga03G2389	-	-	-
Chr03_132486410	1	A	6.28093	6.28093	L	No	downstream	Ga03G2388, Ga03G2389	-	-	-
Chr03_132486437	1	A	6.51098	6.51098	L	No	downstream	Ga03G2388, Ga03G2389	-	-	-
Chr03_132486462	1	A	6.77243	6.77243	L	No	downstream	Ga03G2388, Ga03G2389	-	-	-
Chr03_132486482	2	A	6.7928	6.6542	L	Yes	downstream	Ga03G2388, Ga03G2389	-	-	-
Chr03_132486483	2	A	6.7928	6.6542	L	Yes	downstream	Ga03G2388, Ga03G2389	-	-	-
Chr03_132486645	1	A	6.62588	6.62588	L	No	downstream	Ga03G2388, Ga03G2389	-	-	-
Chr03_132486783	1	A	6.53731	6.53731	L	No	downstream	Ga03G2388, Ga03G2389	-	-	-
Chr03_132486989	1	A	6.71062	6.71062	L	No	downstream	Ga03G2388, Ga03G2389	-	-	-
Chr03_132487175	1	A	6.24787	6.24787	L	No	downstream	Ga03G2388, Ga03G2389	-	-	-
Chr03_132487512	1	A	6.53753	6.53753	L	No	exonic(synonymous)	Ga03G2389	-	-	-
Chr03_132489014	2	A	7.27924	6.37843	L	Yes	upstream;downstream	Ga03G2389;Ga03G2388, Ga03G2390	-	-	-
Chr03_132489018	2	A	7.26229	6.36153	L	Yes	upstream;downstream	Ga03G2389;Ga03G2388, Ga03G2390	-	-	-
Chr03_132489230	1	A	6.36784	6.36784	L	No	upstream;downstream	Ga03G2389;Ga03G2390	-	-	-
Chr03_19571145	1	X	6.46288	6.46288	N	No	intergenic	Ga03G0921	183270	Ga03G0922	192982
Chr03_5172392	2	A	6.31298	6.31298	L	Yes	upstream	Ga03G0447	-	-	-
Chr04_40441136	1	A	6.27138	6.27138	N	No	intergenic	Ga04G1021	28871	Ga04G1022	90247
Chr04_94752092	1	H	6.61131	6.61131	N	No	intergenic	Ga04G1869	12338	Ga04G1870	9245
Chr05_10899135	2	A	7.11595	6.84748	L	Yes	upstream	Ga05G1230	-	-	-
Chr05_10899579	2	A	7.04547	6.58153	L	Yes	intergenic	Ga05G1230	5438	Ga05G1231	29742
Chr05_10899796	2	A	8.96386	7.98218	L	Yes	intergenic	Ga05G1230	5655	Ga05G1231	29525
Chr05_10902237	1	A	6.48178	6.48178	L	No	intergenic	Ga05G1230	8096	Ga05G1231	27084
Chr05_10902278	1	A	6.37296	6.37296	L	No	intergenic	Ga05G1230	8137	Ga05G1231	27043
Chr05_10903108	2	A	7.68667	6.67293	L	Yes	intergenic	Ga05G1230	8967	Ga05G1231	26213
Chr05_10903333	1	A	6.24479	6.24479	L	No	intergenic	Ga05G1230	9192	Ga05G1231	25988
Chr05_10903345	1	A	6.44357	6.44357	L	No	intergenic	Ga05G1230	9204	Ga05G1231	25976
Chr05_10903392	2	A	7.70509	6.88994	L	Yes	intergenic	Ga05G1230	9251	Ga05G1231	25929
Chr05_10903510	2	A	7.44017	6.74912	L	Yes	intergenic	Ga05G1230	9369	Ga05G1231	25811
Chr05_10905142	2	A	7.49818	6.66677	L	Yes	intergenic	Ga05G1230	11001	Ga05G1231	24179
Chr05_10905571	1	A	6.42583	6.42583	L	No	intergenic	Ga05G1230	11430	Ga05G1231	23750
Chr05_10906042	1	A	6.39086	6.39086	L	No	intergenic	Ga05G1230	11901	Ga05G1231	23279
Chr05_10919967	2	A	6.36664	6.21234	L	Yes	intergenic	Ga05G1230	25826	Ga05G1231	9354
Chr05_10920224	1	A	6.48751	6.48751	L	No	intergenic	Ga05G1230	26083	Ga05G1231	9097
Chr05_10920247	1	A	6.31333	6.31333	L	No	intergenic	Ga05G1230	26106	Ga05G1231	9074
Chr05_10920599	2	A	8.15066	7.07082	L	Yes	intergenic	Ga05G1230	26458	Ga05G1231	8722
Chr05_10920782	2	A	8.93626	8.01542	L	Yes	intergenic	Ga05G1230	26641	Ga05G1231	8539
Chr05_10921414	2	A	7.74038	6.81601	L	Yes	intergenic	Ga05G1230	27273	Ga05G1231	7907
Chr05_10921709	2	A	7.0079	6.16838	L	Yes	intergenic	Ga05G1230	27568	Ga05G1231	7612
Chr05_10921841	1	A	6.66598	6.66598	L	No	intergenic	Ga05G1230	27700	Ga05G1231	7480
Chr05_10921851	1	A	6.61333	6.61333	L	No	intergenic	Ga05G1230	27710	Ga05G1231	7470
Chr05_10924077	2	A	7.52247	6.9734	L	Yes	intergenic	Ga05G1230	29936	Ga05G1231	5244
Chr05_10924091	2	A	7.21096	6.65078	L	Yes	intergenic	Ga05G1230	29950	Ga05G1231	5230
Chr05_1155053	1	H	6.2584	6.2584	N	No	downstream	Ga05G0115	-	-	-
Chr05_12027948	1	H	6.53428	6.53428	M	No	upstream;downstream	Ga05G1357;Ga05G1358	-	-	-
Chr05_12305272	1	H	6.61684	6.61684	N	No	upstream;downstream	Ga05G1393, Ga05G1394;Ga05G1392	-	-	-
Chr05_86618304	1	H	7.06191	7.06191	F	No	intergenic	Ga05G3784	8831	Ga05G3785	10704
Chr05_86618315	1	H	7.06191	7.06191	F	No	intergenic	Ga05G3784	8842	Ga05G3785	10693
Chr05_91004876	1	A	6.4611	6.4611	N	No	downstream	Ga05G3958	-	-	-
Chr05_91011284	1	A	6.1811	6.1811	N	No	intergenic	Ga05G3958	9124	Ga05G3959	34089
Chr05_91014669	1	A	6.82907	6.82907	N	No	intergenic	Ga05G3958	12509	Ga05G3959	30704
Chr05_91015051	1	A	6.35024	6.35024	N	No	intergenic	Ga05G3958	12891	Ga05G3959	30322
Chr05_91016684	1	A	6.56936	6.56936	N	No	intergenic	Ga05G3958	14524	Ga05G3959	28689
Chr05_91016695	1	A	6.66414	6.66414	N	No	intergenic	Ga05G3958	14535	Ga05G3959	28678
Chr05_91021830	1	A	6.37454	6.37454	N	No	intergenic	Ga05G3958	19670	Ga05G3959	23543
Chr05_91021831	1	A	6.37454	6.37454	N	No	intergenic	Ga05G3958	19671	Ga05G3959	23542
Chr05_91028726	1	A	6.84733	6.84733	N	No	intergenic	Ga05G3958	26566	Ga05G3959	16647
Chr05_91029957	1	A	6.23901	6.23901	N	No	intergenic	Ga05G3958	27797	Ga05G3959	15416
Chr05_91032456	1	A	7.24258	7.24258	N	No	intergenic	Ga05G3958	30296	Ga05G3959	12917
Chr05_91032481	1	A	7.28155	7.28155	N	No	intergenic	Ga05G3958	30321	Ga05G3959	12892
Chr05_91033069	1	A	6.51024	6.51024	N	No	intergenic	Ga05G3958	30909	Ga05G3959	12304
Chr05_91033176	1	A	7.17116	7.17116	N	No	intergenic	Ga05G3958	31016	Ga05G3959	12197
Chr05_91033194	2	A	8.95701	6.34943	N	Yes	intergenic	Ga05G3958	31034	Ga05G3959	12179
Chr05_91033229	2	A	9.90693	6.65118	N	Yes	intergenic	Ga05G3958	31069	Ga05G3959	12144
Chr05_91033248	2	A	10.0945	6.67266	N	Yes	intergenic	Ga05G3958	31088	Ga05G3959	12125
Chr05_91033548	1	A	6.15661	6.15661	N	No	intergenic	Ga05G3958	31388	Ga05G3959	11825
Chr05_91033579	1	A	6.25769	6.25769	N	No	intergenic	Ga05G3958	31419	Ga05G3959	11794
Chr06_10253324	1	H	7.44707	7.44707	N	No	exonic(nonsynonymous)	Ga06G0625	-	-	-
Chr06_120543241	1	X	6.6804	6.6804	L	No	upstream;downstream	Ga06G1906;Ga06G1907	-	-	-
Chr06_17054758	1	X	7.12864	7.12864	N	No	intergenic	Ga06G0843	151456	Ga06G0844	108933
Chr06_25105900	1	X	6.83268	6.83268	N	No	intergenic	Ga06G0919	110818	Ga06G0920	16658
Chr06_25436143	1	X	7.03856	7.03856	N	No	intergenic	Ga06G0923	52034	Ga06G0924	106930
Chr06_28285468	1	X	6.64958	6.64958	N	No	intergenic	Ga06G0941	26942	Ga06G0942	129459
Chr06_8484343	1	X	6.20275	6.20275	L	No	intergenic	Ga06G0557	24071	Ga06G0558	26481
Chr06_8527536	1	X	6.34649	6.34649	L	No	intergenic	Ga06G0559	8524	Ga06G0560	46360
Chr06_8542004	1	X	6.39667	6.39667	L	No	intergenic	Ga06G0559	22992	Ga06G0560	31892
Chr06_8548284	1	X	6.1631	6.1631	L	No	intergenic	Ga06G0559	29272	Ga06G0560	25612
Chr06_8554709	4	X	6.66599	6.16234	L	Yes	intergenic	Ga06G0559	35697	Ga06G0560	19187
Chr06_8555651	2	X	6.43816	6.26125	L	Yes	intergenic	Ga06G0559	36639	Ga06G0560	18245
Chr06_8570435	1	X	6.19723	6.19723	L	No	downstream	Ga06G0560	-	-	-
Chr07_31330589	2	A	6.27038	6.27038	L	Yes	intergenic	Ga07G1568	95995	Ga07G1569	133346
Chr07_31884714	2	A	6.78561	6.78561	L	Yes	intronic	Ga07G1573	-	-	-
Chr07_34977603	1	A	6.14895	6.14895	L	No	intergenic	Ga07G1638	38752	Ga07G1639	62001
Chr07_35118709	2	A	6.52373	6.52373	L	Yes	intergenic	Ga07G1639	77854	Ga07G1640	63022
Chr07_35170580	2	A	7.06539	7.06539	L	Yes	intergenic	Ga07G1639	129725	Ga07G1640	11151
Chr07_35285543	1	A	6.8564	6.8564	L	No	intergenic	Ga07G1642	70858	Ga07G1643	46239
Chr07_35785189	2	A	6.18201	6.18201	L	Yes	intergenic	Ga07G1648	83372	Ga07G1649	121683
Chr07_35793102	2	A	6.28832	6.28832	L	Yes	intergenic	Ga07G1648	91285	Ga07G1649	113770
Chr07_35878062	2	A	6.25073	6.25073	L	Yes	intergenic	Ga07G1648	176245	Ga07G1649	28810
Chr07_35996809	1	A	6.42366	6.42366	L	No	upstream	Ga07G1650	-	-	-
Chr07_36086509	1	A	6.57525	6.57525	L	No	intergenic	Ga07G1650	91106	Ga07G1651	131227
Chr07_36482600	1	A	6.76944	6.76944	L	No	intergenic	Ga07G1657	43158	Ga07G1658	32804
Chr07_37547930	2	A	6.79896	6.79896	L	Yes	downstream	Ga07G1668	-	-	-
Chr07_37677590	2	A	6.50609	6.50609	L	Yes	intergenic	Ga07G1669	112359	Ga07G1670	92554
Chr07_37813847	2	A	6.29373	6.29373	L	Yes	intergenic	Ga07G1670	42534	Ga07G1671	17327
Chr07_37859881	1	A	6.491	6.491	L	No	intergenic	Ga07G1671	24760	Ga07G1672	261185
Chr07_37868590	2	A	6.77154	6.77154	L	Yes	intergenic	Ga07G1671	33469	Ga07G1672	252476
Chr07_37982329	1	A	6.72975	6.72975	L	No	intergenic	Ga07G1671	147208	Ga07G1672	138737
Chr07_38063565	2	A	6.20867	6.20867	L	Yes	intergenic	Ga07G1671	228444	Ga07G1672	57501
Chr07_39281494	2	A	6.46554	6.46554	L	Yes	intergenic	Ga07G1678	212427	Ga07G1679	62994
Chr07_39342186	2	A	6.22466	6.22466	L	Yes	upstream	Ga07G1679	-	-	-
Chr07_40049838	2	A	6.2534	6.2534	L	Yes	intergenic	Ga07G1688	13101	Ga07G1689	93363
Chr07_40162596	1	A	6.54332	6.54332	L	No	downstream	Ga07G1690	-	-	-
Chr07_40391407	1	A	6.4616	6.4616	L	No	intergenic	Ga07G1695	43233	Ga07G1696	146993
Chr07_40942049	2	A	6.25678	6.25678	L	Yes	upstream	Ga07G1708	-	-	-
Chr07_60412156	2	A	7.98779	7.98779	L	Yes	intergenic	Ga07G1921	156177	Ga07G1922	1079599
Chr07_6455940	1	A	6.46179	6.46179	N	No	intergenic	Ga07G0587	16178	Ga07G0588	21647
Chr08_3041999	1	X	6.18124	6.18124	N	No	intronic	Ga08G0324	-	-	-
Chr08_3156954	1	X	7.05533	7.05533	F	No	downstream	Ga08G0331, Ga08G0332	-	-	-
Chr08_4746620	1	A	6.55353	6.55353	M	No	intergenic	Ga08G0441	13916	Ga08G0442	29460
Chr09_38892669	1	X	6.37001	6.37001	M	No	intergenic	Ga09G0601	253298	Ga09G0602	174803
Chr09_62455363	1	H	6.44568	6.44568	N	No	upstream;downstream	Ga09G1025;Ga09G1024	-	-	-
Chr09_62455391	1	H	7.76625	7.76625	N	No	upstream;downstream	Ga09G1025;Ga09G1024	-	-	-
Chr09_69697601	1	H	6.66762	6.66762	L	No	intergenic	Ga09G1366	37974	Ga09G1367	9791
Chr09_80026784	1	H	6.68746	6.68746	N	No	upstream	Ga09G2245	-	-	-
Chr09_80033369	1	H	6.37753	6.37753	N	No	exonic(synonymous)	Ga09G2245	-	-	-
Chr09_80102086	1	H	6.15882	6.15882	N	No	intronic	Ga09G2249	-	-	-
Chr09_80171031	1	H	6.35858	6.35858	N	No	intergenic	Ga09G2256	21074	Ga09G2257	17629
Chr09_80171042	1	H	6.32588	6.32588	N	No	intergenic	Ga09G2256	21085	Ga09G2257	17618
Chr09_80171726	1	H	6.36711	6.36711	N	No	intergenic	Ga09G2256	21769	Ga09G2257	16934
Chr09_80172069	1	H	6.30499	6.30499	N	No	intergenic	Ga09G2256	22112	Ga09G2257	16591
Chr09_80172071	1	H	6.31031	6.31031	N	No	intergenic	Ga09G2256	22114	Ga09G2257	16589
Chr09_80172082	1	H	6.31031	6.31031	N	No	intergenic	Ga09G2256	22125	Ga09G2257	16578
Chr09_80172210	1	H	6.60586	6.60586	N	No	intergenic	Ga09G2256	22253	Ga09G2257	16450
Chr09_80174376	1	H	6.29664	6.29664	N	No	intergenic	Ga09G2256	24419	Ga09G2257	14284
Chr09_80174513	1	H	7.30073	7.30073	N	No	intergenic	Ga09G2256	24556	Ga09G2257	14147
Chr09_80181861	1	H	9.02839	9.02839	N	No	intergenic	Ga09G2256	31904	Ga09G2257	6799
Chr09_83924861	1	H	7.19714	7.19714	N	No	exonic(synonymous)	Ga09G2699	-	-	-
Chr09_83924873	1	H	7.513	7.513	N	No	exonic(nonsynonymous)	Ga09G2699	-	-	-
Chr10_118868772	1	X	6.55602	6.55602	N	No	upstream	Ga10G2284	-	-	-
Chr10_7384271	2	X	7.84433	7.62569	N	Yes	exonic(nonsynonymous)	Ga10G0445	-	-	-
Chr10_8895001	1	A	6.51727	6.51727	N	No	intergenic	Ga10G0539	14878	Ga10G0540	39540
Chr11_117625664	1	A	6.21897	6.21897	M	No	exonic(synonymous)	Ga11G3315	-	-	-
Chr11_117664066	1	A	6.44772	6.44772	M	No	exonic(nonsynonymous)	Ga11G3317	-	-	-
Chr11_117672539	1	A	6.22949	6.22949	M	No	exonic(synonymous)	Ga11G3319	-	-	-
Chr11_117679776	2	A	6.19955	6.19955	M	Yes	intronic	Ga11G3320	-	-	-
Chr11_117680417	1	A	6.80305	6.80305	M	No	intronic	Ga11G3320	-	-	-
Chr11_117684360	1	A	7.00842	7.00842	M	No	intronic	Ga11G3321	-	-	-
Chr11_117694675	1	A	6.27029	6.27029	M	No	intronic	Ga11G3325	-	-	-
Chr11_117706033	1	A	7.37134	7.37134	M	No	downstream	Ga11G3327	-	-	-
Chr11_4421634	1	H	6.17369	6.17369	N	No	exonic(nonsynonymous)	Ga11G0350	-	-	-
Chr11_4421636	1	H	6.24049	6.24049	N	No	exonic(synonymous)	Ga11G0350	-	-	-
Chr11_4429861	1	H	6.84093	6.84093	N	No	intergenic	Ga11G0350	6392	Ga11G0351	44920
Chr11_4429880	1	H	6.71422	6.71422	N	No	intergenic	Ga11G0350	6411	Ga11G0351	44901
Chr11_4430231	1	H	6.3482	6.3482	N	No	intergenic	Ga11G0350	6762	Ga11G0351	44550
Chr11_4430257	1	H	6.49263	6.49263	N	No	intergenic	Ga11G0350	6788	Ga11G0351	44524
Chr11_4483112	1	H	6.54922	6.54922	N	No	intronic	Ga11G0351	-	-	-
Chr11_4594835	1	H	6.60647	6.60647	N	No	intronic	Ga11G0353	-	-	-
Chr11_4602190	1	H	6.19745	6.19745	N	No	intronic	Ga11G0354	-	-	-
Chr11_4618129	1	H	6.25269	6.25269	N	No	intronic	Ga11G0357	-	-	-
Chr11_4628853	1	H	6.44762	6.44762	N	No	upstream	Ga11G0358	-	-	-
Chr11_4642233	1	H	6.21291	6.21291	N	No	intergenic	Ga11G0358	18277	Ga11G0359	41082
Chr11_4642236	1	H	6.23469	6.23469	N	No	intergenic	Ga11G0358	18280	Ga11G0359	41079
Chr11_4914923	1	H	6.74827	6.74827	N	No	intergenic	Ga11G0380	10329	Ga11G0381	5540
Chr11_99041241	2	A	6.57175	6.52676	L	Yes	intergenic	Ga11G2145	10784	Ga11G2146	5681
Chr12_1300370	1	H	6.27464	6.27464	N	No	exonic(nonsynonymous)	Ga12G0157	-	-	-
Chr13_119015196	1	A	7.57556	7.57556	L	No	upstream;downstream	Ga13G2373;Ga13G2372	-	-	-
Chr13_82272104	1	H	7.28691	7.28691	L	No	intergenic	Ga13G1342	6030	Ga13G1343	12844
Chr13_94433374	2	H	8.4282	8.00576	N	Yes	intergenic	Ga13G1481	218558	Ga13G1482	108941
Chr14_136500930	2	A	6.15331	6.15331	L	Yes	intergenic	Ga14G0330	21693	Ga14G0820	30427
Chr14_155212512	1	A	7.33643	7.33643	L	No	intergenic	Ga14G0768	417315	Ga14G2633	227566
Chr14_169881952	1	H	6.50095	6.50095	N	No	upstream	Ga14G2873	-	-	-
Chr14_218279932	1	A	6.40585	6.40585	L	No	intergenic	Ga14G2630	948668	Ga14G2396	360315
Chr14_93239994	2	A	7.49114	6.69783	N	Yes	intergenic	Ga14G2737	92190	Ga14G1508	461140
L: Length	A: Anyang
M:Maturity	H: Hainan
N: NEPs	X: Xinjiang
F: Fineness

## Sheet: Table S10a
Table S10a Gene expression levels of 113 genes across different tissues in the vicinity of Lead SNPs related to different single fiber quality traits across three environments.
Gene_ID	Trait category	GA10_fiber	GA1_ovule	GA3_ovule	GA5_ovule	GA_-1ovule	seed_40dpa_SRR617065	seed_40dpa_SRR617066	seed_40dpa_SRR617067	seed_30dpa_SRR617068	seed_30dpa_SRR617069	seed_30dpa_SRR617070	seed_20dpa_SRR617071	seed_20dpa_SRR617072	seed_20dpa_SRR617073	seed_10dpa_SRR617074	seed_10dpa_SRR617075	seed_10dpa_SRR617076	Root_CK_Su_A1	Stem_CK_Su_T1_l1	Stem_PEG_Su_T3_l2	Leaf_CK_Su_Z1_l1
Ga02G1581	L	95.6331	71.642	70.7414	52.0511	101.094	108.942	65.0789	97.3187	48.8424	45.3731	42.0613	50.0129	105.19	49.8909	64.9311	69.9146	83.0771	186.671	125.806	186.99	155.556
Ga02G1582	L	0.124815	0.249625	0.0408283	0.0818816	5.7298	0.0899585	8.41328	0.3047	10.9513	12.2899	9.48183	2.1296	1.91452	1.4778	0.343599	0.518446	0.50344	0.554028	3.37588	18.2451	7.66719
Ga02G1692	L	7.1583	21.4415	11.8812	13.3449	25.0248	16.1345	20.3452	11.0181	11.9871	14.1446	15.2385	14.4955	12.4614	19.6876	18.7199	15.8726	15.6559	8.35864	8.55924	6.12876	7.14068
Ga02G1729	N	12.4431	51.2147	35.8247	30.3409	52.5116	14.8597	22.6727	16.7772	18.7537	19.796	17.1834	29.2133	22.9214	24.1842	41.2696	45.1285	47.593	8.28406	18.3667	14.4199	10.8684
Ga02G1730	N	0	0	0	0.186726	0	0.19636	1.03299	0	0	0	0	0.0546876	0	0	0	0	0.10989	0.0188509	14.1674	32.0805	1.64227
Ga02G1738	N	21.2377	21.9242	25.0445	27.0588	23.9472	4.91925	12.2359	4.93364	4.41221	4.80481	6.04129	7.1053	5.29034	7.57889	8.56177	10.4304	5.41812	14.4576	28.2192	23.4946	15.8916
Ga02G1741	N	5.50378	47.3544	10.7023	21.0069	41.7448	36.7514	107.908	33.5536	49.2633	102.477	29.4151	134.578	74.3184	50.7036	19.9295	17.1056	11.2676	40.3813	8.79294	6.71469	5.60884
Ga03G0447	L	0.601992	2.48909	0.517093	0.148124	3.59539	1.22036	2.03809	0	0.430201	0.768308	1.1667	0.485542	0.265021	1.05513	0.221962	0.334911	0.731739	9.86198	11.8462	21.5888	4.23307
Ga03G2000	L	12.5104	7.76445	13.2526	10.6164	6.70621	6.32761	8.5261	10.8554	7.50296	11.3475	10.5864	12.3589	14.6159	15.347	16.8447	16.7338	23.4544	8.85507	9.82281	11.3034	9.86015
Ga03G2001	L	5.7999	27.611	18.7102	14.8901	32.9308	10.8144	15.5128	7.2272	15.3707	28.2686	26.2749	18.9905	16.3793	12.341	19.2357	17.9873	12.4047	8.91141	19.9735	13.9859	8.00264
Ga03G2388	L	7.7053	17.5652	13.622	15.1152	18.5791	11.4684	7.88658	7.9975	8.41601	15.5259	12.6034	9.55083	12.4772	8.2631	9.59109	10.1518	9.28115	5.93148	5.91953	7.32378	5.34742
Ga03G2389	L	8.61009	0.610742	1.87853	5.73551	1.21398	1.65313	6.03934	4.43281	6.6289	7.89249	10.3716	5.46735	10.0521	4.82392	6.84036	12.1075	4.33664	38.7767	126.998	59.363	5.73487
Ga03G2390	L	26.0326	19.0988	19.7051	21.9908	20.5032	29.5095	19.7228	42.6154	39.326	61.1602	34.0622	48.1013	70.2449	75.5537	52.1333	63.0616	52.1682	51.8986	17.6995	28.2796	14.2981
Ga04G1021	N	0	0	0	0	0	0	0	0	0	0	0	0	0	0	0	0	0	0	0	0	0
Ga04G1022	N	96.4203	43.5683	67.6159	90.0858	14.1121	12.2735	17.0055	9.85409	7.70254	10.2837	16.2753	18.8638	12.5767	14.9351	72.2287	34.0573	61.0552	80.9531	35.8594	20.4212	11.4021
Ga04G1869	N	233.465	135.988	161.314	204.685	139.397	122.081	148.134	126.758	187.834	226.574	159.568	173.797	218.723	253.514	243.554	229.813	238.665	146.854	235.454	233.135	372.253
Ga04G1870	N	89.5284	73.3692	74.8993	80.1248	88.3916	99.2518	131.096	105.85	111.45	126.238	112.18	172.811	184.218	189.387	114.555	168.712	125.699	79.9956	62.2474	45.2763	36.1712
Ga05G0115	N	2.23893	2.71524	2.65631	1.65288	3.81685	6.96717	6.56852	7.86621	11.8314	8.58405	9.40035	11.2669	14.3494	12.825	13.1626	13.3843	13.2065	7.20321	6.08128	7.27574	8.27286
Ga05G1230	L	0	0	0	0	0.124363	0.266401	0	0	0	0	0	0.185487	0	0	0	0	0	1.95217	2.83511	5.33798	0
Ga05G1231	L	0.0311193	0.248766	0.0610702	0.275587	0.15394	2.57071	0.385294	0.0744215	1.13859	1.06514	1.21308	0.09179	0.100203	0.512922	0.419612	0.379883	0.184444	12.3331	0	0	0.508678
Ga05G1357	M	2.12523	0.218168	2.40674	4.61195	0.0540874	0	0	0	0	0	0	0	0	0	0.461844	0.580718	0	6.08091	0.11552	0	0
Ga05G1358	M	0	0	0	0	0	0.632351	0	0	0	0	0	0	0	0	0	0	0	2.91843	2.18216	2.15433	0
Ga05G1392	N	4.50462	9.80464	8.26438	6.19211	14.0009	11.3161	18.7868	5.21636	10.3269	16.5742	11.6507	23.5438	23.8186	25.0678	11.5941	9.6474	6.37035	34.7326	39.2694	34.659	4.85992
Ga05G1393	N	1.82675	1.66553	2.20103	1.38938	4.13713	0.782439	3.71601	0.662554	0.804491	1.43676	0.981795	0	0.297359	0.169126	1.74332	2.25466	1.36838	0.721728	4.96037	1.12781	58.8192
Ga05G1394	N	6.76505	63.7085	27.5384	12.2616	110.155	30.4783	20.1415	11.1782	5.58881	6.55908	5.5214	4.05498	8.85325	29.2052	26.6934	31.1399	23.0863	20.3316	13.1319	6.71878	12.0764
Ga05G3784	F	0	0.0342573	0.0672666	0	0	0	0	0	0	0	0	0	0	0	0	0	0	0	0	0	0
Ga05G3785	F	9.29319	8.16849	10.9077	8.99954	8.49396	16.9496	30.4845	18.1554	18.9466	30.9187	28.6692	30.8654	29.8246	41.7634	33.9112	39.7174	28.3178	14.8722	10.8836	10.4656	12.172
Ga05G3958	N	0	0	0	0	0	0.251156	2.56912	3.40278	2.06587	1.10685	2.94137	0	0.381798	0	0	0	0	0	0.698865	0.474343	0.688105
Ga05G3959	N	1.65127	3.50234	1.64787	1.64742	5.62671	0	0	0	0	0	0	0	0	14.7937	0	0	0	0	440.406	0	0
Ga06G0557	L	10.4517	14.2996	11.8489	12.3812	13.1563	3.45714	7.57794	1.78899	3.43609	3.59732	4.45848	4.91449	4.489	4.98179	8.9865	7.33316	6.04606	4.49058	7.65525	8.21133	5.89459
Ga06G0558	L	19.14	36.612	34.6682	30.2378	24.4743	9.07148	12.7085	7.02555	8.75673	13.6565	8.78012	17.0172	16.1835	18.2794	50.971	49.328	44.1591	2.6028	5.35695	2.69654	2.59637
Ga06G0559	L	0.127578	1.02682	1.00248	0.628014	0.639605	0.332566	0.485983	0	0.273552	0	0.556401	0.463111	0.505556	0.28754	0.423416	1.27776	1.86116	0	0	0.612577	0
Ga06G0560	L	1.1905	0.32621	0.212562	3.08966	0.757582	0.808912	0.788049	0.913294	0.443579	0.3961	0	0	0	0.233131	7.89581	7.25184	2.26348	0	15.4422	14.1774	20.5754
Ga06G0625	N	0	0	0	0	0	0	0	0	0	0	0	0	0	0	0	0	0	0.0311075	0.126286	0	0
Ga06G0844	N	0	0	0	0	0	0	0	0	0	0	0	0	0	0	0	0	0	0	0	0	0
Ga06G0919	N	0	0	0	0	0	0	0	0	0	0	0	0	0	0	0	0	0	0	0	0	0
Ga06G0920	N	0	0	0	0	0	0	0	0	0	0	0	0	0	0	0	0	0	0	0	0	0
Ga06G0923	N	0.785049	3.66027	1.48353	0.915513	2.15687	0.736128	4.84071	0.692598	0.6055	0.811034	1.12895	1.53763	2.51783	3.0232	4.68611	2.59259	1.80234	35.8645	4.04068	3.2014	13.5699
Ga06G0924	N	0	0	0	0	0	0	0	0	0	0	0	0	0	0	0	0	0	0	0	0	0
Ga06G0941	N	0	0	0	0	0	0	0	0	0	0	0	0	0	0	0	0	0	0	0	0	0
Ga06G1906	L	0.0881648	2.74208	2.16403	0.954587	1.84628	2.10025	6.75207	2.60839	6.56471	5.55352	15.4608	4.38701	4.78909	2.90543	1.60439	1.61388	2.64459	0.386063	17.4987	20.4921	74.7291
Ga06G1907	L	0	0	0	0	0	26.3441	41.6757	39.5672	37.3745	39.4099	57.0146	14.4721	4.04148	2.92553	0	0	0	0	0.22465	0	0.221326
Ga07G0587	N	0	0	0	0.00587201	0.00443081	0	0	0	0	0	0	0	0	0	0	0	0	0	0	0	0
Ga07G0588	N	0	0	0	0	0	0	0	0	0	0	0	0	0	0	0	0	0	0	0	0	0
Ga07G1568	L	3.10416	6.50496	3.85458	2.60615	6.83124	11.6065	12.4805	13.846	12.9694	33.135	14.2889	16.7724	24.3018	29.1586	18.6805	22.5071	17.4641	6.12508	9.0021	9.1911	3.63349
Ga07G1573	L	4.9028	8.354	7.7969	6.60734	6.06242	13.9124	11.4757	6.18455	10.9651	13.8149	14.0306	9.99053	20.5596	17.3935	9.75138	10.3367	5.7648	3.29623	8.61891	8.89219	20.5904
Ga07G1638	L	0	0	0	0	0	0	0	0	0	0	0	0	0	0	0	0	0	0	0	0	0
Ga07G1639	L	1.24505	54.888	20.1656	7.48834	40.5884	0.316415	0.46238	0.178622	0	0.232408	0	0.220309	0.240501	0.957512	7.25133	8.20598	10.6246	0.810219	0.599434	0.307698	0
Ga07G1640	L	4.44388	10.7569	8.25293	5.24017	9.41814	8.96599	9.76912	4.70629	6.53395	9.82058	8.55296	10.4046	9.80388	13.8041	10.3138	10.1985	6.49219	8.37055	6.75313	7.37747	14.1326
Ga07G1642	L	7.39143	12.3605	11.4171	9.30047	14.3852	3.16726	6.54743	1.22106	1.25495	3.80162	2.74643	3.81887	2.99454	3.59003	3.02436	3.3576	1.86438	14.5465	7.61385	8.1374	3.19361
Ga07G1643	L	4.19195	11.3367	10.2645	7.66072	16.4908	4.04368	3.14313	2.52559	2.4769	6.95131	1.58337	5.39136	9.54757	5.8766	9.63942	8.01606	8.18528	6.56886	14.0865	10.4489	1.73227
Ga07G1648	L	0	0	0	0	0	0	0	0	0	0	0	0	0	0	0	0	0	0	0	0	0
Ga07G1649	L	19.8013	32.2637	25.6566	22.1947	57.9415	25.6111	34.7525	40.9643	40.1264	43.8934	48.9699	88.7364	69.5234	82.5112	58.2276	60.329	48.2029	9.85465	5.02992	27.7518	10.1457
Ga07G1650	L	0	0	0	0	0	0	0	0	0	0	0	0	0	0	0	0	0	0	0	0	0
Ga07G1657	L	0	0	0	0	0	0	0	0	0	0	0	0	0	0	0	0	0	0	0	0	0
Ga07G1658	L	0	0	0	0	0	0	0	0	0	0	0	0	0	0	0	0	0	0	0	0	0
Ga07G1668	L	0	0	0	0	0	0	0	0	0	0	0	0	0	0	0	0	0	0	0	0	0
Ga07G1669	L	41.9707	24.1689	30.4206	38.8897	28.9127	40.4609	30.9708	48.0749	42.6314	71.3249	29.0114	59.0263	88.7461	90.7888	81.441	94.7537	86.2605	30.7684	24.0833	26.6856	16.286
Ga07G1670	L	0	0	0	0	0	0	0	0	0	0	0	0	0	0	0	0	0	0	0	0	0
Ga07G1671	L	17.4235	18.4104	12.9772	17.3129	15.9604	2.38641	3.12295	1.04557	1.31839	3.40101	2.32405	8.08472	5.19795	7.29858	15.1463	18.7825	12.6077	1.14659	7.91402	3.67745	2.01131
Ga07G1672	L	0	0	0	0	0	0	0	0	0	0	0	0	0	0	0	0	0	0	0	0	0
Ga07G1679	L	0	0	0	0	0	0	0	0	0	0	0	0	0	0	0	0	0	0	0	0	0
Ga07G1688	L	0	0	0	0	0	0	0	0	0	0	0	0	0	0	0	0	0	0	0	0	0
Ga07G1689	L	32.5211	38.7373	36.3677	36.9672	31.0511	12.8799	16.2383	8.41153	11.0098	17.8078	13.0983	20.3976	20.5394	28.277	25.4015	22.3173	17.1368	28.33	46.2679	41.1896	34.0904
Ga07G1690	L	7.42928	19.7968	13.7492	10.1172	13.0261	7.30706	13.1047	4.94998	5.62792	9.95348	10.3358	16.9281	17.7727	20.3891	14.0394	10.6556	9.6656	13.6462	8.93352	7.85357	7.75233
Ga07G1695	L	0	0	0	0	0	0	0	0	0	0	0	0	0	0	0	0	0	0	0	0	0
Ga07G1708	L	8.13581	24.2616	14.7549	14.744	24.394	11.1821	34.0776	9.27992	14.8055	18.7665	21.3199	19.431	17.6282	18.868	18.4551	16.4629	10.831	18.5315	20.291	20.6964	13.4147
Ga08G0324	N	29.7054	178.559	163.566	76.3295	331.807	22.6226	32.0156	44.6362	52.9564	53.1563	43.177	33.8731	35.0161	43.1073	94.0278	84.4924	101.713	58.196	311.355	146.898	46.6083
Ga08G0331	F	0.68502	0	0	0.0539225	0.0270952	2.47779	2.44195	0.845763	1.89591	2.20087	2.02453	4.33308	3.76665	2.98928	0.807008	4.92602	0.241859	0.110111	0	0	0
Ga08G0332	F	12.7512	11.5296	13.6527	12.6606	13.1127	4.70282	8.51694	1.90604	1.7523	5.13708	4.1694	5.70926	3.60508	4.51789	5.27107	6.10014	3.37419	6.09544	4.73459	3.41244	1.01605
Ga08G0441	N	0.0724615	0.19299	0.0473974	0	0.167116	0	0	0	0	0	0	0	0	0.0436443	0.0642683	0	0.0706241	16.7668	4.01975	6.81304	3.47353
Ga08G0442	N	0.322967	0.115193	0.158439	0.181588	0.0683945	0	0	0	0	0	0	0	0	0.124793	0.122509	0	0	1.54374	1.26221	1.64891	0.139988
Ga09G1024	N	13.0982	19.0782	16.7829	13.574	15.3737	26.3839	60.8026	22.3622	20.4254	31.2128	38.8249	58.3526	44.995	65.5918	24.2761	24.3841	16.5955	32.7631	40.1754	27.1432	62.2141
Ga09G1025	N	2.73756	5.90552	3.38506	2.89439	4.7608	63.6724	59.9705	74.1352	88.5849	90.6123	83.6405	71.0022	84.6934	87.0935	14.8833	21.5012	18.443	10.4148	2.76986	3.2907	4.09146
Ga09G1366	L	41.6339	46.9833	43.1834	43.6039	60.3229	41.3191	49.1228	36.3719	32.95	48.9701	42.8834	48.1762	56.2113	50.9837	45.4735	50.4511	52.1262	37.4064	41.4332	40.0049	30.1269
Ga09G1367	L	124.581	200.703	153.624	95.9035	292.258	57.3836	83.6198	21.4748	32.0859	45.9372	52.8571	75.644	112.471	86.9646	96.8655	106.521	123.359	93.5104	178.824	240.537	208.541
Ga09G2245	N	0.451368	0.118497	0.201974	0.225935	0.14057	0.064199	0.117268	0.0543624	0.0528067	0.0707317	0.0537041	0.268198	0.341575	0.180398	0.0408683	0.0770811	0.0449101	0.0620078	0.0471393	0.0654107	0
Ga09G2249	N	37.8523	41.1795	74.0501	44.8909	30.9191	12.1817	15.4079	17.1921	9.19908	20.7899	10.0191	20.4916	35.9472	39.1426	23.1991	33.8244	33.1199	46.1073	26.3399	30.4612	12.2997
Ga09G2256	N	447.394	95.7339	145.364	212.904	59.6682	0.888884	3.89681	0.231597	2.02472	5.02223	4.00386	13.9967	12.4731	20.3367	30.1208	20.6225	17.3151	26.0916	179.859	73.1188	90.2288
Ga09G2257	N	0	0	0	0	0	0.0483838	0	0.0546273	0	0	0	0	0	0	0	0	0	8.20205	16.1244	9.07076	0.140768
Ga09G2699	N	0	0.200155	0	0	0.136189	0	0	0	0	0.038517	0	0	0	0.113349	0	0	0	0	0	0	0
Ga10G0445	N	0	0.0503991	0.00900021	0	0	0	0.0422926	0	0	0	0	0	0	0	0.0368477	0.0277992	0	3.18899	0.196401	0	0.167918
Ga10G0539	N	0.119402	0.484029	0.352304	0.117628	0.607786	0	0	0	0	0	0	0	0	0	0	0	0	1.62991	0	0	0
Ga10G0540	N	0	0	0	0	0.0405607	0	0	0	0	0	0.295823	0.123112	0.134395	0.0764385	0	0	0	3.01679	0.510599	0.52764	0.254109
Ga10G2284	N	47.1317	51.056	42.4994	57.6707	52.759	55.9382	51.949	119.378	90.9486	131.9	85.2784	98.6441	178.415	164.078	209.332	208.895	218.148	84.5623	52.9755	59.5454	55.6961
Ga11G0350	N	0	0	0	0.0205563	0	0	0	0	0	0	0	0	0	0	0	0	0	0	0	0	0
Ga11G0351	N	0.0436805	0	0.600126	2.87991	0	0	0	0	0	0	0	0	0	0	0	0.27328	0.26537	0	0	0	0
Ga11G0353	N	0.0753932	0.0753712	0	0.0741882	0.0746584	0	0	0	0	0	0	0	0	0	3.08928	1.39839	3.62112	0	0	0	0
Ga11G0354	N	12.4312	11.9413	11.4261	8.41772	10.9018	17.6421	27.0083	16.3617	12.9567	23.7567	15.1095	19.8878	30.3309	30.1439	28.3443	25.0151	22.626	26.0593	11.7969	12.0542	6.21125
Ga11G0357	N	0	0	0.0474403	0.0475695	0	0	0	0	0	0	0	0	0	0	0	0	0	0	0	0	0
Ga11G0358	N	0	0.0889918	0.0436585	0	0	0.290234	0.141374	0.327686	0.079577	0.142119	0.161859	0.404161	0	0.334585	0	0	0.135354	1.46408	1.20828	1.53552	0
Ga11G0359	N	5.48966	27.8041	16.7309	12.3366	26.5873	2.64143	3.66452	1.13251	2.03519	3.53647	2.5173	4.28358	5.9977	5.26143	5.95977	5.81301	5.37967	6.92789	5.44432	3.59014	2.34539
Ga11G0380	N	0	0	0	0	0	0	0	0	0	0	0	0	0	0	0	0	0	0	0	0	0
Ga11G0381	N	0	0	0	0	0	0	0	0	0	0	0	0	0	0	0	0	0	3.71702	0	0	0
Ga11G2145	L	59.9113	84.4738	107.212	136.423	100.714	21.4094	33.732	20.2926	28.4083	28.0855	33.608	8.83359	6.29487	11.5026	436.015	221.468	312.233	15.3256	45.5448	43.2975	96.9141
Ga11G2146	L	8.38061	14.3066	12.0103	8.82082	21.39	4.41567	12.8276	2.94323	4.55106	6.87742	5.51848	8.07517	8.00653	8.14163	9.48278	8.07394	7.44327	26.2587	8.26112	20.5582	6.18222
Ga11G3315	N	0.022622	0	0	0	0.04471	0	0.0688847	0.0532217	0.038774	0	0	0.0656427	0	0	0	0	0	0.0263443	0.183255	0	0
Ga11G3317	N	2.74201	3.10925	3.82394	2.77499	4.39165	1.2173	1.42308	1.23694	0.901156	1.37097	0.882527	0.847566	1.91218	1.99972	1.08488	1.44207	0.965094	2.97899	2.01433	2.54229	1.57781
Ga11G3319	N	1.56328	1.19104	1.24788	1.64248	0.838318	0.723107	0.812835	0.439609	0.411778	0.408558	0.930613	0.852038	1.09924	0.865669	0.637369	0.908277	0.466935	1.88764	1.78044	0.447442	0.161475
Ga11G3320	N	7.01849	13.415	5.22051	8.40661	21.4856	5.77557	9.28391	3.91251	7.60109	11.0297	5.7977	8.84697	8.77982	7.49042	10.2947	10.5404	8.8886	15.6453	13.5561	8.95986	4.36345
Ga11G3321	N	1.95786	9.62445	4.58589	5.2202	8.84212	1.8076	4.50027	1.36057	1.7071	1.47521	2.35216	3.91556	3.05316	2.72054	3.32423	4.37277	2.80999	1.85051	4.72787	1.87783	9.4258
Ga11G3325	N	0.0321315	0.128438	0.0630574	0.031617	0.190764	0.0681939	0.0996526	0	0.112185	0	0	0	0	0.235844	0	0.0655022	0.0954094	0.0649774	0.131903	0	0
Ga11G3327	N	28.1256	21.5194	21.9463	42.1599	26.0849	21.8314	16.9757	30.0758	19.2753	28.3927	15.2467	56.8974	58.5346	71.6928	113.986	113.987	140.321	15.0474	3.94152	7.34317	2.77265
Ga12G0157	N	9.00283	6.95163	7.86322	11.0568	7.64264	1.51898	1.82799	0.554848	1.72715	0.853178	2.46658	0.559914	0.950803	0.695287	1.99081	1.71649	2.3752	14.8403	12.7294	13.3453	4.16407
Ga13G1342	L	0	0.363163	0	0	0	0	0	0	0	0	0	0	0	0	0	0	0	17.1161	60.9054	17.6951	15.0904
Ga13G1343	L	0	0	0	0	0	0	0	0	0	0	0	0	0	0	0	0	0	0	0	0	0
Ga13G1482	N	0	0	0.431749	1.296	0	0	0	0	0	0	0	0	0	0	5.56889	4.20136	3.05981	0	0	0	0
Ga13G2372	L	0.259351	1.60119	1.29544	1.29912	0.722365	1.32892	1.4385	0.111141	1.3765	3.32597	2.88213	3.08429	1.49643	0.766	1.12797	0.614596	0.895211	0	0.860626	1.38869	0.52493
Ga13G2373	L	2.39848	6.19295	2.35641	1.77122	2.11084	0.412732	0.60313	1.39797	2.37644	1.21261	1.38104	1.14949	0.62742	2.14111	4.20384	2.77508	6.35193	0	1.4783	1.48477	0
Ga14G0330	L	0	0	0	0	0	0	0	0	0	0	0	0	0	0	0	0	0	0	0	0	0
Ga14G0820	L	0	0	0	0	0	0	0	0	0	0	0	0	0	0	0	0	0	0	0	0	0
Ga14G2737	N	0.105202	0.133185	0.138645	0.0768263	0.0956809	0.0162959	0.0492322	0.00635593	0.00833495	0.0165396	0.0273135	0.0100791	0.00855777	0	0.0179873	0.0051227	0	0.165966	0.0675987	0.0200738	0.0465116
Ga14G2873	N	0.112988	0	0	0	0	0	0	0.321321	0	0	0	0	0	0	0	0	0	3.85182	1.83409	0.531964	2.31689
Summary
Trait Carogary	Count
F: Fineness	4
L: Length	50
M: Maturity	2
N: NEPs	57
Total	113

[truncated: 3 more sheets: Table S10b, Table S11, Table S12]
